# Supplementary material for: Transgelin Contributes to a Poor Response of Metastatic Renal Cell Carcinoma to Sunitinib Treatment
Source: Biomedicines. 2021 Sep 3;9(9):1145. doi: 10.3390/biomedicines9091145 (PMC8467952; doi:10.3390/biomedicines9091145)
Supplement: Supplementary file 1 [file biomedicines-09-01145-s001.zip]

Archive with 3 entries (3 files):
- Supplementary_file_1.xlsx
- Supplementary_file_2.xlsx
- Supplementary_materials.pdf
