# Supplementary material for: Transgelin Contributes to a Poor Response of Metastatic Renal Cell Carcinoma to Sunitinib Treatment
Source: Biomedicines. 2021 Sep 3;9(9):1145. doi: 10.3390/biomedicines9091145 (PMC8467952; doi:10.3390/biomedicines9091145)
Supplement: Supplementary file 1 [file biomedicines-09-01145-s001.zip › Supplementary_file_1.xlsx]

## Sheet: Supplementary_file_1
patient #	sex	age at diagnosis	tissue	pT	pN	Fuhrmann grade	metastasis at diagnosis	relapse	the best therapeutic response	sunitinib response group	MS ID	LC-MS run name
01	F	81	tumor	1b	0	3	yes	no	PR	R	01T	3003_QTOF-DIA1_140DIA-PB_01T_2_GA1_01_42924.d
			normal								01N	3003_QTOF-DIA1_140DIA-PB_01N_2_GC1_01_42938.d
02	F	68	tumor	4	0	3	yes	no	PD	NR	02T	3003_QTOF-DIA1_140DIA-PB_02T_3_GA2_01_42966.d
			normal								02N	3003_QTOF-DIA1_140DIA-PB_02N_3_GC2_01_42981.d
03	M	71	tumor	3a	0	2	no	yes	PR	R	03T	3003_QTOF-DIA1_140DIA-PB_03T_2_GA3_01_42995.d
			normal								03N	3003_QTOF-DIA1_140DIA-PB_03N_3_GC3_01_43516.d
04	M	66	tumor	3a	2	4	yes	no	PD	NR	04T	3003_QTOF-DIA1_140DIA-PB_04T_2_GA4_01_43023.d
			normal								04N	3003_QTOF-DIA1_140DIA-PB_04N_1_GC4_01_43037.d
05	M	69	tumor	2	0	1	no	yes	PR	R	05T	3003_QTOF-DIA1_140DIA-PB_05T_1_GA5_01_43051.d
			normal								05N	3003_QTOF-DIA1_140DIA-PB_05N_1_GC5_01_43065.d
06	M	66	tumor	2b	0	2	yes	no	PD	NR	06T	3003_QTOF-DIA1_140DIA-PB_06T_1_GA6_01_43079.d
			normal								06N	3003_QTOF-DIA1_140DIA-PB_06N_1_GC6_01_43093.d
07	F	69	tumor	3a	2	3	yes	no	PR	R	07T	3003_QTOF-DIA1_140DIA-PB_07T_1_GA7_01_43107.d
			normal								07N	3003_QTOF-DIA1_140DIA-PB_07N_1_GC7_01_43121.d
08	M	60	tumor	3a	0	3	yes	no	PD	NR	08T	3003_QTOF-DIA1_140DIA-PB_08T_1_GA8_01_43135.d
			normal								08N	3003_QTOF-DIA1_140DIA-PB_08N_1_GC8_01_43149.d
09	M	67	tumor	1b	0	2	no	yes	PR	R	09T	3003_QTOF-DIA1_140DIA-PB_09T_1_GB1_01_43163.d
			normal								09N	3003_QTOF-DIA1_140DIA-PB_09N_1_GD1_01_43177.d
10	M	61	tumor	3a	0	3	yes	no	PD	NR	10T	3003_QTOF-DIA1_140DIA-PB_10T_1_GB2_01_43191.d
			normal								10N	3003_QTOF-DIA1_140DIA-PB_10N_1_GD2_01_43205.d
11	M	67	tumor	1b	0	3	no	yes	PR	R	11T	3003_QTOF-DIA1_140DIA-PB_11T_1_GB3_01_43219.d
			normal								11N	3003_QTOF-DIA1_140DIA-PB_11N_1_GD3_01_43233.d
12	F	59	tumor	3b	1	3	yes	no	PD	NR	12T	3003_QTOF-DIA1_140DIA-PB_12T_1_GB4_01_43247.d
			normal								12N	3003_QTOF-DIA1_140DIA-PB_12N_2_GD4_01_43558.d
13	M	68	tumor	4	0	4	yes	no	PR	R	13T	3003_QTOF-DIA1_140DIA-PB_13T_1_GB5_01_43275.d
			normal								13N	3003_QTOF-DIA1_140DIA-PB_13N_1_GD5_01_43289.d
14	F	53	tumor	4	1	4	yes	no	PD	NR	14T	3003_QTOF-DIA1_140DIA-PB_14T_1_GB6_01_43303.d
			normal								14N	3003_QTOF-DIA1_140DIA-PB_14N_2_GD6_01_43544.d
15	F	60	tumor	1a	0	3	no	no	CR	R	15T	3003_QTOF-DIA1_140DIA-PB_15T_1_GB7_01_43331.d
			normal								15N	3003_QTOF-DIA1_140DIA-PB_15N_1_GD7_01_43345.d
16	M	34	tumor	4	0	4	yes	no	PD	NR	16T	3003_QTOF-DIA1_140DIA-PB_16T_1_GB8_01_43359.d
			normal								16N	3003_QTOF-DIA1_140DIA-PB_16N_2_GD8_01_43530.d
Supplementary file 1. Detailed clinicopathological parameters of the patients.
Abbreviations:		F	female
		M	male
		CR	complete remission
		PR	partial remission
		PD	progression disease
		R	responder to sunitinib
		NR	non-responder to sunitinib
