# Supplementary material for: Transgelin Contributes to a Poor Response of Metastatic Renal Cell Carcinoma to Sunitinib Treatment
Source: Biomedicines. 2021 Sep 3;9(9):1145. doi: 10.3390/biomedicines9091145 (PMC8467952; doi:10.3390/biomedicines9091145)
Supplement: Supplementary file 1 [file biomedicines-09-01145-s001.zip › Supplementary_file_2.xlsx]

## Sheet: (A) NR vs. R
Comparison (group1/group2)	Group	ProteinGroups	AVG Log2 Ratio	Absolute AVG Log2 Ratio	Pvalue	Qvalue	# of Ratios	UniProtIds	Genes	ProteinDescriptions	ProteinNames	# Unique Total Peptides	% Change	Ratio	Condition Numerator	Condition Denominator	GO Cellular Component	GO Molecular Function	GO Biological Process
NR / R	P02452	P02452	3.85619	3.85619	0.00129018	0.00435965	88	P02452	COL1A1	Collagen alpha-1(I) chain	CO1A1_HUMAN	14	1348.2	14.482	P	R	extracellular region,collagen type I trimer,extracellular space,endoplasmic reticulum lumen,Golgi apparatus,secretory granule,extracellular matrix,Requires Ontology,cytoplasm	protease binding,extracellular matrix structural constituent,protein binding,identical protein binding,metal ion binding,platelet-derived growth factor binding,extracellular matrix structural constituent conferring tensile strength	skeletal system development,blood vessel development,osteoblast differentiation,intramembranous ossification,endochondral ossification,blood coagulation,visual perception,sensory perception of sound,positive regulation of epithelial to mesenchymal transition,negative regulation of cell-substrate adhesion,protein transport,platelet activation,extracellular matrix organization,collagen fibril organ…
NR / R	P51911	P51911	3.67102	3.67102	0.49941	0.411954	40	P51911	CNN1	Calponin-1	CNN1_HUMAN	6	1173.76	12.7376	P	R	cytoskeleton,focal adhesion	actin binding,protein binding,calmodulin binding	regulation of smooth muscle contraction,actomyosin structure organization,negative regulation of vascular smooth muscle cell proliferation
NR / R	P17844	P17844	3.13018	3.13018	0.909262	0.560609	16	P17844	DDX5	Probable ATP-dependent RNA helicase DDX5	DDX5_HUMAN	3	775.543	8.75543	P	R	nucleus,nucleoplasm,nucleolus,membrane,intracellular ribonucleoprotein complex,extracellular matrix,extracellular exosome,catalytic step 2 spliceosome,SMAD protein complex,ribonucleoprotein complex	transcription coactivator activity,RNA binding,RNA helicase activity,mRNA 3'-UTR binding,ATP-dependent RNA helicase activity,protein binding,calmodulin binding,ATP binding,enzyme binding,estrogen receptor binding,MH2 domain binding,pre-mRNA binding,ribonucleoprotein complex binding,SMAD binding,calcium-dependent protein binding,androgen receptor binding,R-SMAD binding,primary miRNA binding,promot…	negative regulation of transcription from RNA polymerase II promoter,alternative mRNA splicing, via spliceosome,regulation of alternative mRNA splicing, via spliceosome,mRNA splicing, via spliceosome,nuclear-transcribed mRNA catabolic process,epithelial to mesenchymal transition,regulation of transcription from RNA polymerase II promoter,mRNA transcription,RNA secondary structure unwinding,cell g…
NR / R	Q63ZY3	Q63ZY3	3.02737	3.02737	0.212698	0.240255	8	Q63ZY3	KANK2	KN motif and ankyrin repeat domain-containing protein 2	KANK2_HUMAN	3	715.32	8.1532	P	R	cytoplasm,mitochondrion	protein binding	negative regulation of transcription from RNA polymerase II promoter,transcription, DNA-templated,apoptotic process,negative regulation of cell proliferation,negative regulation of intracellular estrogen receptor signaling pathway,negative regulation of programmed cell death,negative regulation of vitamin D receptor signaling pathway,negative regulation of G1/S transition of mitotic cell cycle,re…
NR / R	Q9UBX5	Q9UBX5	3.02089	3.02089	0.0804559	0.123947	48	Q9UBX5	FBLN5	Fibulin-5	FBLN5_HUMAN	8	711.667	8.11667	P	R	extracellular region,proteinaceous extracellular matrix,extracellular space,extracellular matrix,extracellular exosome,elastic fiber,Requires Ontology	integrin binding,calcium ion binding,protein binding,protein C-terminus binding,protein homodimerization activity,extracellular matrix constituent conferring elasticity	regulation of cell growth,cell-matrix adhesion,extracellular matrix organization,protein localization to cell surface,secretion,elastic fiber assembly,regulation of removal of superoxide radicals
NR / R	Q00341	Q00341	2.92235	2.92235	0.984232	0.579571	40	Q00341	HDLBP	Vigilin	VIGLN_HUMAN	6	658.079	7.58079	P	R	nucleus,cytosol,plasma membrane,high-density lipoprotein particle	RNA binding,protein binding,lipid binding,cadherin binding	lipid transport,cholesterol metabolic process,lipoprotein metabolic process,high-density lipoprotein particle clearance
NR / R	P08311	P08311	2.86346	2.86346	0.0347771	0.0660028	24	P08311	CTSG	Cathepsin G	CATG_HUMAN	5	627.758	7.27758	P	R	extracellular region,extracellular space,nucleus,plasma membrane,cell surface,cytoplasmic stress granule,secretory granule,azurophil granule lumen,extracellular exosome,extracellular matrix,Requires Ontology,cytoplasm	serine-type endopeptidase activity,protein binding,heparin binding,peptidase activity,serine-type peptidase activity	angiotensin maturation,protein phosphorylation,proteolysis,immune response,protein processing,antimicrobial humoral response,antibacterial humoral response,extracellular matrix disassembly,neutrophil degranulation,negative regulation of growth of symbiont in host,cellular protein metabolic process,positive regulation of immune response,defense response to Gram-negative bacterium,defense response …
NR / R	O75396	O75396	2.66243	2.66243	0.205785	0.235048	56	O75396	SEC22B	Vesicle-trafficking protein SEC22b	SC22B_HUMAN	6	533.1	6.331	P	R	Golgi membrane,endoplasmic reticulum membrane,endoplasmic reticulum-Golgi intermediate compartment,ER to Golgi transport vesicle membrane,integral component of membrane,transport vesicle,phagocytic vesicle membrane,SNARE complex,endoplasmic reticulum-Golgi intermediate compartment membrane,melanosome,synaptic vesicle,endoplasmic reticulum	SNARE binding,SNAP receptor activity,protein binding,syntaxin binding	antigen processing and presentation of exogenous peptide antigen via MHC class I, TAP-dependent,ER to Golgi vesicle-mediated transport,retrograde vesicle-mediated transport, Golgi to ER,protein transport,regulation of organelle organization,positive regulation of protein catabolic process,COPII vesicle coating,vesicle fusion with Golgi apparatus,vesicle fusion with endoplasmic reticulum-Golgi int…
NR / R	Q14192	Q14192	2.64147	2.64147	0.611187	0.459937	40	Q14192	FHL2	Four and a half LIM domains protein 2	FHL2_HUMAN	6	523.966	6.23966	P	R	nucleus,nucleoplasm,focal adhesion,Z disc,M band	transcription coactivator activity,protein binding,transcription factor binding,zinc ion binding,identical protein binding,androgen receptor binding,metal ion binding	negative regulation of transcription from RNA polymerase II promoter,osteoblast differentiation,transcription, DNA-templated,response to hormone,androgen receptor signaling pathway,negative regulation of apoptotic process,positive regulation of transcription, DNA-templated,atrial cardiac muscle cell development,ventricular cardiac muscle cell development,heart trabecula formation,regulation of li…
NR / R	P26640	P26640	2.58308	2.58308	0.579145	0.447288	24	P26640	VARS	Valine--tRNA ligase	SYVC_HUMAN	5	499.22	5.9922	P	R	mitochondrion,cytosol	aminoacyl-tRNA editing activity,valine-tRNA ligase activity,protein binding,ATP binding	tRNA aminoacylation for protein translation,valyl-tRNA aminoacylation,regulation of translational fidelity,Requires Ontology
NR / R	P21291	P21291	2.47346	2.47346	0.897957	0.557672	48	P21291	CSRP1	Cysteine and glycine-rich protein 1	CSRP1_HUMAN	6	455.375	5.55375	P	R	nucleus,focal adhesion,extracellular exosome	RNA binding,zinc ion binding	platelet aggregation
NR / R	P02788	P02788	2.44485	2.44485	0.00129156	0.00436012	120	P02788	LTF	Lactotransferrin	TRFL_HUMAN	30	444.468	5.44468	P	R	extracellular region,extracellular space,nucleus,cytoplasm,cell surface,secretory granule,specific granule lumen,specific granule,protein complex,extracellular exosome,phagocytic vesicle lumen,tertiary granule lumen,macromolecular complex,other organism cell membrane	DNA binding,serine-type endopeptidase activity,cysteine-type endopeptidase inhibitor activity,iron ion binding,protein binding,heparin binding,protein serine/threonine kinase activator activity,lipopolysaccharide binding	ossification,regulation of cytokine production,retina homeostasis,innate immune response in mucosa,transcription, DNA-templated,proteolysis,ion transport,humoral immune response,antimicrobial humoral response,antibacterial humoral response,antifungal humoral response,negative regulation of lipopolysaccharide-mediated signaling pathway,regulation of tumor necrosis factor production,negative regula…
NR / R	Q16527	Q16527	2.4369	2.4369	0.427249	0.374795	48	Q16527	CSRP2	Cysteine and glycine-rich protein 2	CSRP2_HUMAN	6	441.478	5.41478	P	R	nucleus,focal adhesion	molecular_function,protein binding,zinc ion binding,metal ion binding	multicellular organism development,cell differentiation
NR / R	P41218	P41218	2.42074	2.42074	0.0923414	0.136481	16	P41218	MNDA	Myeloid cell nuclear differentiation antigen	MNDA_HUMAN	3	435.447	5.35447	P	R	extracellular region,nucleoplasm,nucleolus,azurophil granule lumen,extracellular exosome,ficolin-1-rich granule lumen	DNA binding,protein binding	transcription, DNA-templated,regulation of transcription, DNA-templated,cellular defense response,cellular response to DNA damage stimulus,negative regulation of B cell proliferation,positive regulation of apoptotic process,neutrophil degranulation,B cell receptor signaling pathway,activation of innate immune response,cellular response to interferon-beta
NR / R	Q01995	Q01995	2.40699	2.40699	0.0023813	0.00746211	160	Q01995	TAGLN	Transgelin	TAGL_HUMAN	17	430.365	5.30365	P	R	cytoplasm	protein binding,actin filament binding	muscle organ development,epithelial cell differentiation
NR / R	Q13151	Q13151	2.34385	2.34385	0.0634322	0.103681	16	Q13151	HNRNPA0	Heterogeneous nuclear ribonucleoprotein A0	ROA0_HUMAN	2	407.657	5.07657	P	R	nucleus,nucleoplasm,intracellular ribonucleoprotein complex,ribonucleoprotein complex	RNA binding,AU-rich element binding,protein kinase binding,mRNA binding	mRNA splicing, via spliceosome,mRNA processing,inflammatory response,gene expression,response to lipopolysaccharide,3'-UTR-mediated mRNA stabilization,RNA metabolic process
NR / R	O95865	O95865	2.31686	2.31686	0.809974	0.52908	32	O95865	DDAH2	N(G),N(G)-dimethylarginine dimethylaminohydrolase 2	DDAH2_HUMAN	7	398.248	4.98248	P	R	mitochondrion,microtubule organizing center,cytosol,extracellular exosome	catalytic activity,protein binding,dimethylargininase activity,amino acid binding	citrulline metabolic process,arginine catabolic process,nitric oxide biosynthetic process,nitric oxide mediated signal transduction,negative regulation of apoptotic process,positive regulation of nitric oxide biosynthetic process,regulation of nitric-oxide synthase activity,arginine metabolic process
NR / R	Q9Y4W6	Q9Y4W6	2.28022	2.28022	0.0619215	0.101718	32	Q9Y4W6	AFG3L2	AFG3-like protein 2	AFG32_HUMAN	6	385.754	4.85754	P	R	mitochondrion,m-AAA complex,mitochondrial inner membrane	metalloendopeptidase activity,protein binding,ATP binding,metallopeptidase activity,zinc ion binding,unfolded protein binding	proteolysis,axonogenesis,neuromuscular junction development,mitochondrial fusion,nerve development,mitochondrial protein processing,calcium ion transmembrane import into mitochondrion,regulation of multicellular organism growth,cristae formation,myelination,muscle fiber development,mitochondrial calcium ion homeostasis,righting reflex,mitochondrial calcium ion transport,protein processing,protein…
NR / R	P13671	P13671	2.24911	2.24911	0.631855	0.468445	32	P13671	C6	Complement component C6	CO6_HUMAN	6	375.391	4.75391	P	R	extracellular region,membrane attack complex,extracellular exosome	protein binding	in utero embryonic development,positive regulation of activation of membrane attack complex,complement activation,complement activation, classical pathway,cytolysis,regulation of complement activation,innate immune response,positive regulation of angiogenesis
NR / R	P10909	P10909	2.23481	2.23481	0.0121446	0.0287099	56	P10909	CLU	Clusterin	CLUS_HUMAN	7	370.701	4.70701	P	R	extracellular region,extracellular space,nucleus,cytoplasm,mitochondrion,endoplasmic reticulum,Golgi apparatus,cytosol,cell surface,extracellular matrix,platelet alpha granule lumen,mitochondrial membrane,spherical high-density lipoprotein particle,chromaffin granule,protein complex,perinuclear region of cytoplasm,extracellular exosome,blood microparticle,neurofibrillary tangle,apical dendrite,ce…	protein binding,ubiquitin protein ligase binding,chaperone binding,misfolded protein binding,ATPase activity,beta-amyloid binding,receptor binding,macromolecular complex binding,tau protein binding,low-density lipoprotein particle receptor binding	cell morphogenesis,microglial cell activation,release of cytochrome c from mitochondria,platelet degranulation,lipid metabolic process,complement activation,complement activation, classical pathway,response to virus,protein import,antimicrobial humoral response,central nervous system myelin maintenance,positive regulation of proteasomal ubiquitin-dependent protein catabolic process,negative regul…
NR / R	O60494	O60494	2.23268	2.23268	0.417112	0.370272	248	O60494	CUBN	Cubilin	CUBN_HUMAN	30	370.006	4.70006	P	R	lysosomal membrane,endoplasmic reticulum,Golgi apparatus,cytosol,plasma membrane,clathrin-coated pit,endosome membrane,membrane,apical plasma membrane,endocytic vesicle,extrinsic component of external side of plasma membrane,brush border membrane,lysosomal lumen,extracellular exosome,neuron projection membrane,ionotropic glutamate receptor complex,coated vesicle,synapse,Golgi-associated vesicle,e…	receptor activity,transporter activity,calcium ion binding,protein binding,cobalamin binding,protein homodimerization activity,drug binding,hemoglobin binding,signaling receptor activity,channel regulator activity,cargo receptor activity	tissue homeostasis,receptor-mediated endocytosis,cholesterol metabolic process,cobalamin metabolic process,cobalamin transport,lipoprotein metabolic process,vitamin D metabolic process,lipoprotein transport,response to bacterium,high-density lipoprotein particle clearance,protein homotrimerization,hyperosmotic response,thigmotaxis,positive regulation of synaptic transmission, glutamatergic,adult …
NR / R	P05090	P05090	2.213	2.213	0.647401	0.474247	24	P05090	APOD	Apolipoprotein D	APOD_HUMAN	4	363.639	4.63639	P	R	extracellular region,extracellular space,endoplasmic reticulum,cytosolic ribosome,dendrite,neuronal cell body,perinuclear region of cytoplasm,extracellular exosome,cytoplasm	lipid transporter activity,protein binding,cholesterol binding	response to reactive oxygen species,angiogenesis,glucose metabolic process,lipid metabolic process,lipid transport,brain development,aging,negative regulation of platelet-derived growth factor receptor signaling pathway,peripheral nervous system axon regeneration,tissue regeneration,negative regulation of protein import into nucleus,response to drug,negative regulation of smooth muscle cell proli…
NR / R	P04004	P04004	2.20934	2.20934	0.0092357	0.022935	96	P04004	VTN	Vitronectin	VTNC_HUMAN	13	362.463	4.62463	P	R	extracellular region,basement membrane,extracellular space,endoplasmic reticulum,Golgi lumen,extracellular matrix,intracellular membrane-bounded organelle,rough endoplasmic reticulum lumen,extracellular exosome,alphav-beta3 integrin-vitronectin complex,blood microparticle,Requires Ontology	scavenger receptor activity,integrin binding,protein binding,collagen binding,heparin binding,polysaccharide binding,identical protein binding,extracellular matrix binding,extracellular matrix structural constituent	receptor-mediated endocytosis,immune response,cell adhesion,cell-matrix adhesion,positive regulation of cell-substrate adhesion,negative regulation of endopeptidase activity,positive regulation of smooth muscle cell migration,negative regulation of blood coagulation,extracellular matrix organization,regulation of complement activation,positive regulation of vascular endothelial growth factor rece…
NR / R	Q9GZM7	Q9GZM7	2.19885	2.19885	0.189844	0.222664	72	Q9GZM7	TINAGL1	Tubulointerstitial nephritis antigen-like	TINAL_HUMAN	9	359.112	4.59112	P	R	extracellular region,extracellular space,extracellular matrix,extracellular exosome,lysosome,cytoplasm,Requires Ontology	scavenger receptor activity,extracellular matrix structural constituent,protein binding,polysaccharide binding,laminin binding,cysteine-type endopeptidase activity,cysteine-type peptidase activity	receptor-mediated endocytosis,immune response,cell adhesion,endosomal transport,proteolysis involved in cellular protein catabolic process,proteolysis
NR / R	Q9BTV4	Q9BTV4	2.15443	2.15443	0.700259	0.493241	16	Q9BTV4	TMEM43	Transmembrane protein 43	TMM43_HUMAN	5	345.194	4.45194	P	R	integral component of nuclear inner membrane,endoplasmic reticulum lumen,Golgi apparatus	protein binding,protein self-association	nuclear membrane organization
NR / R	P08123	P08123	2.14832	2.14832	0.0152213	0.0347602	72	P08123	COL1A2	Collagen alpha-2(I) chain	CO1A2_HUMAN	9	343.312	4.43312	P	R	extracellular region,collagen type I trimer,extracellular space,endoplasmic reticulum,endoplasmic reticulum lumen,extracellular matrix,extracellular exosome,Requires Ontology	protease binding,extracellular matrix structural constituent,protein binding,protein binding, bridging,identical protein binding,SMAD binding,metal ion binding,platelet-derived growth factor binding,extracellular matrix structural constituent conferring tensile strength	skeletal system development,blood vessel development,transforming growth factor beta receptor signaling pathway,Rho protein signal transduction,blood coagulation,regulation of blood pressure,platelet activation,extracellular matrix organization,collagen fibril organization,collagen catabolic process,odontogenesis,skin morphogenesis,regulation of immune response,leukocyte migration,protein heterot…
NR / R	P10606	P10606	2.14328	2.14328	0.444391	0.384333	24	P10606	COX5B	Cytochrome c oxidase subunit 5B, mitochondrial	COX5B_HUMAN	4	341.765	4.41765	P	R	mitochondrion,mitochondrial inner membrane,mitochondrial respiratory chain complex IV,extracellular exosome	protein binding,metal ion binding,cytochrome-c oxidase activity	mitochondrial electron transport, cytochrome c to oxygen,respiratory gaseous exchange,mitochondrial ATP synthesis coupled proton transport
NR / R	P17661	P17661	2.13231	2.13231	0.373172	0.347141	8	P17661	DES	Desmin	DESM_HUMAN	3	338.419	4.38419	P	R	cytosol,intermediate filament,fascia adherens,intercalated disc,Z disc,neuromuscular junction,sarcolemma,intermediate filament cytoskeleton,extracellular exosome,cardiac myofibril,nucleus	structural constituent of cytoskeleton,protein binding,cytoskeletal protein binding,identical protein binding	muscle contraction,cytoskeleton organization,regulation of heart contraction,muscle filament sliding,intermediate filament organization
NR / R	O14974	O14974	2.12456	2.12456	0.089095	0.133204	32	O14974	PPP1R12A	Protein phosphatase 1 regulatory subunit 12A	MYPT1_HUMAN	4	336.069	4.36069	P	R	kinetochore,nucleoplasm,centrosome,cytosol,focal adhesion,actin cytoskeleton,Z disc,A band,contractile fiber,PTW/PP1 phosphatase complex,cytoplasm	enzyme inhibitor activity,signal transducer activity,protein binding,phosphatase regulator activity,protein kinase binding,14-3-3 protein binding	G2/M transition of mitotic cell cycle,protein dephosphorylation,mitotic nuclear division,signal transduction,regulation of cell adhesion,regulation of myosin-light-chain-phosphatase activity,positive regulation of myosin-light-chain-phosphatase activity,cellular response to drug,negative regulation of catalytic activity,positive regulation of transcription from RNA polymerase II promoter,regulati…
NR / R	Q92804	Q92804	2.09988	2.09988	0.470479	0.397354	8	Q92804	TAF15	TATA-binding protein-associated factor 2N	RBP56_HUMAN	1	328.673	4.28673	P	R	nucleus,nucleoplasm,cytoplasm,nucleolus	DNA binding,RNA binding,protein binding,zinc ion binding,metal ion binding	positive regulation of transcription, DNA-templated,transcription from RNA polymerase II promoter,transcription initiation from RNA polymerase II promoter,regulation of signal transduction by p53 class mediator
NR / R	Q01469	Q01469	2.04156	2.04156	0.493731	0.408984	40	Q01469	FABP5	Fatty acid-binding protein, epidermal	FABP5_HUMAN	5	311.691	4.11691	P	R	extracellular region,nucleoplasm,cytoplasm,cytosol,plasma membrane,secretory granule membrane,azurophil granule lumen,extracellular exosome,nucleus,postsynaptic density,cell junction,synapse,postsynaptic membrane	transporter activity,fatty acid binding,protein binding,lipid binding,retinoic acid binding,identical protein binding	glucose metabolic process,lipid metabolic process,phosphatidylcholine biosynthetic process,epidermis development,response to wounding,glucose transport,triglyceride catabolic process,neutrophil degranulation,negative regulation of glucose transport,regulation of prostaglandin biosynthetic process,positive regulation of peroxisome proliferator activated receptor signaling pathway,glucose homeostas…
NR / R	Q14315	Q14315	2.0244	2.0244	0.045654	0.0809847	16	Q14315	FLNC	Filamin-C	FLNC_HUMAN	3	306.823	4.06823	P	R	cytoplasm,cytosol,cytoskeleton,plasma membrane,focal adhesion,sarcoplasm,Z disc,sarcolemma,costamere	protein binding,cytoskeletal protein binding,ankyrin binding,actin filament binding	cell junction assembly,muscle fiber development
NR / R	Q15631	Q15631	1.99148	1.99148	0.575148	0.445922	24	Q15631	TSN	Translin	TSN_HUMAN	4	297.645	3.97645	P	R	nucleus,cytosol,cytoplasm	DNA binding,single-stranded DNA binding,mRNA binding,endonuclease activity,protein binding,protein complex binding,identical protein binding,sequence-specific DNA binding,macromolecular complex binding,endoribonuclease activity	DNA recombination,RNA metabolic process,gene silencing by RNA,nucleic acid phosphodiester bond hydrolysis,production of siRNA involved in RNA interference,RNA phosphodiester bond hydrolysis, endonucleolytic
NR / R	P20908	P20908	1.98297	1.98297	0.924565	0.56407	8	P20908	COL5A1	Collagen alpha-1(V) chain	CO5A1_HUMAN	1	295.307	3.95307	P	R	extracellular region,collagen type V trimer,basement membrane,extracellular space,endoplasmic reticulum lumen,extracellular matrix,extracellular exosome,Requires Ontology	integrin binding,extracellular matrix structural constituent,heparin binding,proteoglycan binding,metal ion binding,platelet-derived growth factor binding,protein binding,extracellular matrix structural constituent conferring tensile strength	blood vessel development,heart morphogenesis,cell adhesion,cell migration,extracellular matrix organization,collagen fibril organization,collagen catabolic process,collagen biosynthetic process,wound healing, spreading of epidermal cells,tendon development,skin development,integrin biosynthetic process,eye morphogenesis,regulation of cellular component organization,fibril organization,negative re…
NR / R	P49207	P49207	1.96515	1.96515	0.374834	0.348316	48	P49207	RPL34	60S ribosomal protein L34	RL34_HUMAN	6	290.454	3.90454	P	R	mitochondrion,cytosol,cytosolic large ribosomal subunit,extracellular exosome,endoplasmic reticulum	RNA binding,structural constituent of ribosome,cadherin binding	nuclear-transcribed mRNA catabolic process, nonsense-mediated decay,rRNA processing,translation,translational initiation,SRP-dependent cotranslational protein targeting to membrane,viral transcription,ribosome biogenesis
NR / R	P02748	P02748	1.94966	1.94966	0.00122292	0.0041565	136	P02748	C9	Complement component C9	CO9_HUMAN	16	286.282	3.86282	P	R	extracellular region,membrane attack complex,extracellular space,cytosol,plasma membrane,integral component of plasma membrane,other organism cell membrane,extracellular exosome,blood microparticle		cell killing,complement activation, alternative pathway,complement activation, classical pathway,hemolysis by symbiont of host erythrocytes,regulation of complement activation,protein homooligomerization,cytolysis
NR / R	P49006	P49006	1.92527	1.92527	0.565812	0.441677	8	P49006	MARCKSL1	MARCKS-related protein	MRP_HUMAN	1	279.808	3.79808	P	R	cytoplasm,plasma membrane,extracellular exosome,cytoskeleton	actin binding,protein binding,calmodulin binding	positive regulation of cell proliferation
NR / R	Q9NR12	Q9NR12	1.9205	1.9205	0.195257	0.227106	16	Q9NR12	PDLIM7	PDZ and LIM domain protein 7	PDLI7_HUMAN	3	278.554	3.78554	P	R	stress fiber,ruffle,nucleus,cytosol,cell-cell adherens junction,focal adhesion,actin cytoskeleton	protein binding,zinc ion binding,metal ion binding	ossification,receptor-mediated endocytosis,axon guidance,actin cytoskeleton organization,positive regulation of osteoblast differentiation
NR / R	P17813	P17813	1.91766	1.91766	0.928844	0.565496	8	P17813	ENG	Endoglin	EGLN_HUMAN	1	277.811	3.77811	P	R	extracellular space,focal adhesion,external side of plasma membrane,receptor complex,transforming growth factor beta receptor homodimeric complex,endothelial microparticle,integral component of membrane	transmembrane signaling receptor activity,transforming growth factor beta receptor, cytoplasmic mediator activity,type II transforming growth factor beta receptor binding,protein binding,galactose binding,glycosaminoglycan binding,type I transforming growth factor beta receptor binding,protein homodimerization activity,activin binding,transforming growth factor beta binding,BMP binding,identical …	chronological cell aging,patterning of blood vessels,vasculogenesis,positive regulation of protein phosphorylation,heart looping,outflow tract septum morphogenesis,epithelial to mesenchymal transition involved in endocardial cushion formation,endocardial cushion morphogenesis,cardiac ventricle morphogenesis,cardiac atrium morphogenesis,ventricular trabecula myocardium morphogenesis,cell migration…
NR / R	P48163	P48163	1.907	1.907	0.405714	0.364598	8	P48163	ME1	NADP-dependent malic enzyme	MAOX_HUMAN	3	275.029	3.75029	P	R	mitochondrion,cytosol	malic enzyme activity,malate dehydrogenase (decarboxylating) (NAD+) activity,malate dehydrogenase (decarboxylating) (NADP+) activity,oxaloacetate decarboxylase activity,electron carrier activity,manganese ion binding,ADP binding,NADP binding,NAD binding	carbohydrate metabolic process,pyruvate metabolic process,malate metabolic process,NADP biosynthetic process,response to hormone,response to carbohydrate,protein tetramerization,oxidation-reduction process,regulation of NADP metabolic process,regulation of lipid metabolic process,electron transport chain
NR / R	P08697	P08697	1.88797	1.88797	0.192545	0.225227	40	P08697	SERPINF2	Alpha-2-antiplasmin	A2AP_HUMAN	7	270.113	3.70113	P	R	extracellular region,fibrinogen complex,extracellular space,cell surface,platelet alpha granule lumen,extracellular exosome,blood microparticle,Requires Ontology	protease binding,endopeptidase inhibitor activity,serine-type endopeptidase inhibitor activity,protein binding,protein homodimerization activity	regulation of blood vessel size by renin-angiotensin,platelet degranulation,acute-phase response,response to organic substance,negative regulation of plasminogen activation,negative regulation of endopeptidase activity,collagen fibril organization,positive regulation of collagen biosynthetic process,fibrinolysis,positive regulation of cell differentiation,positive regulation of transcription from…
NR / R	P08574	P08574	1.85753	1.85753	0.0450076	0.0800696	24	P08574	CYC1	Cytochrome c1, heme protein, mitochondrial	CY1_HUMAN	3	262.387	3.62387	P	R	nucleus,mitochondrion,mitochondrial inner membrane,mitochondrial respiratory chain complex III,membrane,integral component of membrane	heme binding,electron transporter, transferring electrons within CoQH2-cytochrome c reductase complex activity,electron transporter, transferring electrons from CoQH2-cytochrome c reductase complex and cytochrome c oxidase complex activity,metal ion binding	mitochondrial electron transport, ubiquinol to cytochrome c,response to glucagon,mitochondrial ATP synthesis coupled proton transport
NR / R	O00339	O00339	1.84783	1.84783	0.879702	0.553156	24	O00339	MATN2	Matrilin-2	MATN2_HUMAN	4	259.958	3.59958	P	R	proteinaceous extracellular matrix,basement membrane,extracellular space,extracellular matrix,Requires Ontology	molecular_function,calcium ion binding,protein binding,extracellular matrix structural constituent	neuron migration,axon guidance,biological_process,glial cell migration,dendrite regeneration,response to axon injury,growth plate cartilage chondrocyte morphogenesis
NR / R	P25311	P25311	1.84719	1.84719	0.226508	0.250649	40	P25311	AZGP1	Zinc-alpha-2-glycoprotein	ZA2G_HUMAN	6	259.798	3.59798	P	R	extracellular region,extracellular space,nucleus,plasma membrane,extracellular exosome,Requires Ontology,external side of plasma membrane	glycoprotein binding,antigen binding,ribonuclease activity,protein binding,protein transmembrane transporter activity	detection of chemical stimulus involved in sensory perception of bitter taste,retina homeostasis,cell adhesion,negative regulation of cell proliferation,antigen processing and presentation,transmembrane transport,protein transmembrane transport,RNA phosphodiester bond hydrolysis,immune response
NR / R	P51606	P51606	1.84671	1.84671	0.213296	0.240462	24	P51606	RENBP	N-acylglucosamine 2-epimerase	RENBP_HUMAN	3	259.679	3.59679	P	R	cytosol,extracellular exosome	endopeptidase inhibitor activity,ATP binding,protein homodimerization activity,N-acylglucosamine 2-epimerase activity,peptidase inhibitor activity	N-acetylglucosamine metabolic process,UDP-N-acetylglucosamine biosynthetic process,N-acetylmannosamine metabolic process,regulation of blood pressure,negative regulation of endopeptidase activity,N-acetylneuraminate catabolic process
NR / R	O95302	O95302	1.84567	1.84567	0.846117	0.54185	8	O95302	FKBP9	Peptidyl-prolyl cis-trans isomerase FKBP9	FKBP9_HUMAN	2	259.421	3.59421	P	R	cytoplasm,endoplasmic reticulum	peptidyl-prolyl cis-trans isomerase activity,calcium ion binding,FK506 binding	protein peptidyl-prolyl isomerization,protein folding,chaperone-mediated protein folding
NR / R	P02461	P02461	1.84133	1.84133	0.0112698	0.0270445	24	P02461	COL3A1	Collagen alpha-1(III) chain	CO3A1_HUMAN	4	258.339	3.58339	P	R	extracellular region,collagen type III trimer,extracellular space,endoplasmic reticulum lumen,extracellular matrix,Requires Ontology	protease binding,integrin binding,extracellular matrix structural constituent,protein binding,SMAD binding,metal ion binding,platelet-derived growth factor binding,extracellular matrix structural constituent conferring tensile strength	skeletal system development,cell-matrix adhesion,transforming growth factor beta receptor signaling pathway,integrin-mediated signaling pathway,heart development,aging,response to radiation,response to mechanical stimulus,peptide cross-linking,cerebral cortex development,platelet activation,extracellular matrix organization,collagen fibril organization,collagen catabolic process,response to cytok…
NR / R	P62736	P62736	1.82695	1.82695	0.0252237	0.0510907	120	P62736	ACTA2	Actin, aortic smooth muscle	ACTA_HUMAN	10	254.787	3.54787	P	R	extracellular space,cytoplasm,cytosol,actin cytoskeleton,lamellipodium,filopodium,smooth muscle contractile fiber,protein complex,cell body,extracellular exosome,macromolecular complex	ATP binding,protein kinase binding	muscle contraction,regulation of blood pressure,response to virus,positive regulation of gene expression,vascular smooth muscle contraction,glomerular mesangial cell development,mesenchyme migration,positive regulation of transcription, DNA-templated
NR / R	Q92820	Q92820	1.82681	1.82681	0.927111	0.564638	40	Q92820	GGH	Gamma-glutamyl hydrolase	GGH_HUMAN	6	254.752	3.54752	P	R	extracellular region,extracellular space,nucleus,cytosol,azurophil granule lumen,specific granule lumen,melanosome,extracellular exosome,tertiary granule lumen,vacuole	exopeptidase activity,omega peptidase activity,gamma-glutamyl-peptidase activity	proteolysis,glutamine metabolic process,response to zinc ion,response to insulin,response to drug,neutrophil degranulation,response to ethanol,tetrahydrofolylpolyglutamate metabolic process
NR / R	P02649	P02649	1.82057	1.82057	0.0951171	0.138938	128	P02649	APOE	Apolipoprotein E	APOE_HUMAN	15	253.22	3.5322	P	R	extracellular region,extracellular space,nucleus,cytoplasm,early endosome,endoplasmic reticulum,Golgi apparatus,plasma membrane,membrane,dendrite,extracellular matrix,very-low-density lipoprotein particle,low-density lipoprotein particle,intermediate-density lipoprotein particle,high-density lipoprotein particle,chylomicron,neuronal cell body,extracellular exosome,endocytic vesicle lumen,blood mi…	beta-amyloid binding,lipid transporter activity,protein binding,phospholipid binding,heparin binding,lipid binding,cholesterol binding,antioxidant activity,cholesterol transporter activity,identical protein binding,protein homodimerization activity,metal chelating activity,tau protein binding,low-density lipoprotein particle receptor binding,phosphatidylcholine-sterol O-acyltransferase activator …	response to reactive oxygen species,retinoid metabolic process,negative regulation of endothelial cell proliferation,response to dietary excess,regulation of transcription from RNA polymerase II promoter,triglyceride metabolic process,cholesterol catabolic process,cellular calcium ion homeostasis,receptor-mediated endocytosis,cytoskeleton organization,G-protein coupled receptor signaling pathway,…
NR / R	P02675	P02675	1.81695	1.81695	6.49237e-08	5.08617e-07	331	P02675	FGB	Fibrinogen beta chain	FIBB_HUMAN	30	252.335	3.52335	P	R	extracellular region,fibrinogen complex,extracellular space,plasma membrane,cell cortex,external side of plasma membrane,cell surface,platelet alpha granule,platelet alpha granule lumen,extracellular exosome,blood microparticle,extracellular vesicle,endoplasmic reticulum,synapse,Requires Ontology	structural molecule activity,protein binding,protein binding, bridging,chaperone binding,receptor binding,cell adhesion molecule binding,extracellular matrix structural constituent	toll-like receptor signaling pathway,adaptive immune response,platelet degranulation,cell-matrix adhesion,blood coagulation,extracellular matrix organization,plasminogen activation,positive regulation of heterotypic cell-cell adhesion,fibrinolysis,induction of bacterial agglutination,cellular protein complex assembly,cellular response to leptin stimulus,innate immune response,positive regulation …
NR / R	P02462	P02462	1.81528	1.81528	0.154914	0.194143	48	P02462	COL4A1	Collagen alpha-1(IV) chain	CO4A1_HUMAN	4	251.929	3.51929	P	R	extracellular region,collagen type IV trimer,basement membrane,extracellular space,endoplasmic reticulum lumen,extracellular matrix,Requires Ontology	extracellular matrix structural constituent,protein binding,extracellular matrix constituent conferring elasticity,platelet-derived growth factor binding,extracellular matrix structural constituent conferring tensile strength	patterning of blood vessels,brain development,neuromuscular junction development,extracellular matrix organization,collagen catabolic process,epithelial cell differentiation,collagen-activated tyrosine kinase receptor signaling pathway,blood vessel morphogenesis,retinal blood vessel morphogenesis,renal tubule morphogenesis,cellular response to amino acid stimulus,basement membrane organization
NR / R	P02763	P02763	1.81411	1.81411	0.021462	0.045374	72	P02763	ORM1	Alpha-1-acid glycoprotein 1	A1AG1_HUMAN	6	251.642	3.51642	P	R	extracellular region,extracellular space,platelet alpha granule lumen,specific granule lumen,extracellular exosome,blood microparticle,tertiary granule lumen,Requires Ontology	protein binding	platelet degranulation,regulation of immune system process,acute-phase response,inflammatory response,negative regulation of interleukin-6 production,negative regulation of tumor necrosis factor production,neutrophil degranulation,positive regulation of interleukin-1 secretion,positive regulation of interleukin-1 beta secretion,positive regulation of tumor necrosis factor secretion
NR / R	O60825	O60825	1.78031	1.78031	0.362475	0.339726	8	O60825	PFKFB2	6-phosphofructo-2-kinase/fructose-2,6-bisphosphatase 2	F262_HUMAN	2	243.5	3.435	P	R	cytosol,nucleus,nucleoplasm	6-phosphofructo-2-kinase activity,fructose-2,6-bisphosphate 2-phosphatase activity,protein binding,ATP binding,protein kinase binding	fructose metabolic process,fructose 2,6-bisphosphate metabolic process,lactate metabolic process,glycolytic process,response to glucose,dephosphorylation,positive regulation of insulin secretion,positive regulation of glucokinase activity,carbohydrate phosphorylation,canonical glycolysis,glucose catabolic process,positive regulation of glycolytic process
NR / R	P02679	P02679	1.77787	1.77787	3.53518e-06	2.12964e-05	200	P02679	FGG	Fibrinogen gamma chain	FIBG_HUMAN	19	242.919	3.42919	P	R	extracellular region,fibrinogen complex,extracellular space,plasma membrane,cell cortex,external side of plasma membrane,cell surface,platelet alpha granule,platelet alpha granule lumen,extracellular exosome,blood microparticle,endoplasmic reticulum lumen,Requires Ontology	receptor binding,structural molecule activity,protein binding,protein binding, bridging,protein homodimerization activity,metal ion binding,cell adhesion molecule binding,extracellular matrix structural constituent	toll-like receptor signaling pathway,platelet degranulation,cell-matrix adhesion,blood coagulation,protein secretion,extracellular matrix organization,plasminogen activation,positive regulation of heterotypic cell-cell adhesion,platelet maturation,fibrinolysis,cellular protein complex assembly,positive regulation of vasoconstriction,positive regulation of exocytosis,positive regulation of protein…
NR / R	Q12805	Q12805	1.77552	1.77552	0.101918	0.146303	72	Q12805	EFEMP1	EGF-containing fibulin-like extracellular matrix protein 1	FBLN3_HUMAN	8	242.362	3.42362	P	R	extracellular region,proteinaceous extracellular matrix,extracellular space,extracellular exosome,extracellular matrix,Requires Ontology	epidermal growth factor-activated receptor activity,epidermal growth factor receptor binding,calcium ion binding,protein binding,growth factor activity,extracellular matrix structural constituent	regulation of transcription, DNA-templated,epidermal growth factor receptor signaling pathway,visual perception,peptidyl-tyrosine phosphorylation,negative regulation of chondrocyte differentiation,camera-type eye development,embryonic eye morphogenesis,post-embryonic eye morphogenesis,regulation of receptor activity
NR / R	O94827	O94827	1.77426	1.77426	0.148678	0.188971	8	O94827	PLEKHG5	Pleckstrin homology domain-containing family G member 5	PKHG5_HUMAN	1	242.062	3.42062	P	R	cytoplasm,cytosol,plasma membrane,cell-cell junction,lamellipodium,endocytic vesicle,perinuclear region of cytoplasm,presynapse	signal transducer activity,guanyl-nucleotide exchange factor activity,Rho guanyl-nucleotide exchange factor activity	signal transduction,regulation of Rho protein signal transduction,endothelial cell chemotaxis,positive regulation of apoptotic process,positive regulation of I-kappaB kinase/NF-kappaB signaling,positive regulation of GTPase activity,regulation of small GTPase mediated signal transduction,G-protein coupled receptor signaling pathway,regulation of protein catabolic process at presynapse, modulating…
NR / R	P0DJI8	P0DJI8	1.77396	1.77396	0.215431	0.242394	24	P0DJI8	SAA1	Serum amyloid A-1 protein	SAA1_HUMAN	4	241.99	3.4199	P	R	extracellular region,extracellular space,cytoplasmic microtubule,high-density lipoprotein particle,extracellular exosome,endocytic vesicle lumen	G-protein coupled receptor binding,heparin binding,chemoattractant activity	activation of MAPK activity,receptor-mediated endocytosis,acute-phase response,positive regulation of cytosolic calcium ion concentration,platelet activation,neutrophil chemotaxis,cellular protein metabolic process,innate immune response,positive regulation of cell adhesion,macrophage chemotaxis,lymphocyte chemotaxis,regulation of protein secretion,positive regulation of cytokine secretion,positi…
NR / R	Q7L1Q6	Q7L1Q6	1.76655	1.76655	0.632929	0.468764	16	Q7L1Q6	BZW1	Basic leucine zipper and W2 domain-containing protein 1	BZW1_HUMAN	4	240.239	3.40239	P	R	cytoplasm,membrane	RNA binding,cadherin binding	transcription, DNA-templated,regulation of transcription, DNA-templated
NR / R	P60228	P60228	1.75727	1.75727	0.575615	0.445922	8	P60228	EIF3E	Eukaryotic translation initiation factor 3 subunit E	EIF3E_HUMAN	4	238.057	3.38057	P	R	nucleus,nucleoplasm,cytoplasm,cytosol,eukaryotic translation initiation factor 3 complex,membrane,nuclear body,extracellular exosome,chromatin,PML body,eukaryotic 43S preinitiation complex,eukaryotic 48S preinitiation complex,eukaryotic translation initiation factor 3 complex, eIF3e	RNA binding,translation initiation factor activity,protein binding,cadherin binding,protein N-terminus binding	nuclear-transcribed mRNA catabolic process, nonsense-mediated decay,translational initiation,regulation of translational initiation,positive regulation of translation,negative regulation of translational initiation,positive regulation of mRNA binding,formation of cytoplasmic translation initiation complex
NR / R	P24752	P24752	1.7565	1.7565	0.893076	0.556123	192	P24752	ACAT1	Acetyl-CoA acetyltransferase, mitochondrial	THIL_HUMAN	18	237.877	3.37877	P	R	mitochondrion,mitochondrial inner membrane,mitochondrial matrix,extracellular exosome	acetyl-CoA C-acetyltransferase activity,carbon-carbon lyase activity,ligase activity, forming carbon-carbon bonds,enzyme binding,protein homodimerization activity,metal ion binding,coenzyme binding,C-acetyltransferase activity,acetyl-CoA C-acyltransferase activity	liver development,acetyl-CoA biosynthetic process,isoleucine catabolic process,fatty acid beta-oxidation,brain development,branched-chain amino acid catabolic process,response to hormone,response to organic cyclic compound,coenzyme A metabolic process,coenzyme A biosynthetic process,response to starvation,acetyl-CoA catabolic process,ketone body biosynthetic process,ketone body catabolic process,…
NR / R	P26599	P26599	1.73938	1.73938	0.792053	0.523558	120	P26599	PTBP1	Polypyrimidine tract-binding protein 1	PTBP1_HUMAN	12	233.893	3.33893	P	R	nucleoplasm,nucleolus,membrane,extracellular exosome	RNA binding,protein binding,poly-pyrimidine tract binding,pre-mRNA binding	alternative mRNA splicing, via spliceosome,regulation of alternative mRNA splicing, via spliceosome,mRNA splicing, via spliceosome,mRNA processing,RNA splicing,fibroblast growth factor receptor signaling pathway,gene expression,negative regulation of RNA splicing,negative regulation of mRNA splicing, via spliceosome,negative regulation of muscle cell differentiation,IRES-dependent viral translati…
NR / R	P55083	P55083	1.72861	1.72861	0.301513	0.303074	8	P55083	MFAP4	Microfibril-associated glycoprotein 4	MFAP4_HUMAN	1	231.409	3.31409	P	R	microfibril,extracellular region,proteinaceous extracellular matrix,extracellular space,extracellular matrix,extracellular exosome,elastic fiber,Requires Ontology	molecular_function,protein binding,extracellular matrix structural constituent	cell adhesion,UV protection,regulation of collagen metabolic process,elastic fiber assembly,cellular response to UV-B,fibril organization
NR / R	P07919	P07919	1.71256	1.71256	0.0647291	0.105399	16	P07919	UQCRH	Cytochrome b-c1 complex subunit 6, mitochondrial	QCR6_HUMAN	2	227.741	3.27741	P	R	mitochondrion,mitochondrial inner membrane,mitochondrial respiratory chain,mitochondrial respiratory chain complex III	protein binding,ubiquinol-cytochrome-c reductase activity	oxidative phosphorylation,mitochondrial electron transport, ubiquinol to cytochrome c,aerobic respiration,oxidation-reduction process,hydrogen ion transmembrane transport
NR / R	P21333	P21333	1.71245	1.71245	0.67284	0.483426	824	P21333	FLNA	Filamin-A	FLNA_HUMAN	87	227.716	3.27716	P	R	extracellular region,nucleus,nucleolus,cytoplasm,cytosol,plasma membrane,cell-cell junction,focal adhesion,actin cytoskeleton,membrane,Z disc,cortical cytoskeleton,extracellular matrix,Myb complex,neuronal cell body,dendritic shaft,perinuclear region of cytoplasm,extracellular exosome,apical dendrite,filamentous actin,postsynapse,glutamatergic synapse	G-protein coupled receptor binding,glycoprotein binding,RNA binding,signal transducer activity,protein binding,transcription factor binding,potassium channel regulator activity,Rho GTPase binding,Ral GTPase binding,kinase binding,small GTPase binding,mu-type opioid receptor binding,Fc-gamma receptor I complex binding,protein homodimerization activity,ion channel binding,cadherin binding,SMAD bind…	platelet degranulation,adenylate cyclase-inhibiting dopamine receptor signaling pathway,negative regulation of transcription from RNA polymerase I promoter,formation of radial glial scaffolds,cerebral cortex development,platelet activation,regulation of cell migration,actin cytoskeleton reorganization,cell junction assembly,protein localization to cell surface,negative regulation of protein catab…
NR / R	P00734	P00734	1.70133	1.70133	0.0276133	0.0549124	128	P00734	F2	Prothrombin	THRB_HUMAN	17	225.2	3.252	P	R	extracellular region,extracellular space,endoplasmic reticulum lumen,Golgi lumen,plasma membrane,extracellular exosome,blood microparticle,external side of plasma membrane,Requires Ontology	serine-type endopeptidase activity,receptor binding,calcium ion binding,protein binding,growth factor activity,thrombospondin receptor activity,lipopolysaccharide binding,enzyme activator activity,heparin binding	positive regulation of protein phosphorylation,signal peptide processing,proteolysis,ER to Golgi vesicle-mediated transport,acute-phase response,cell surface receptor signaling pathway,multicellular organism development,blood coagulation,blood coagulation, intrinsic pathway,positive regulation of cell proliferation,regulation of cell shape,response to wounding,regulation of gene expression,negati…
NR / R	P00325	P00325	1.69573	1.69573	0.644302	0.473026	112	P00325	ADH1B	Alcohol dehydrogenase 1B	ADH1B_HUMAN	13	223.94	3.2394	P	R	nucleoplasm,cytosol,plasma membrane	alcohol dehydrogenase activity, zinc-dependent,zinc ion binding,retinol dehydrogenase activity	ethanol oxidation,retinoic acid metabolic process,retinol metabolic process
NR / R	P02671	P02671	1.67748	1.67748	3.98807e-10	4.46613e-09	248	P02671	FGA	Fibrinogen alpha chain	FIBA_HUMAN	27	219.869	3.19869	P	R	extracellular region,fibrinogen complex,extracellular space,plasma membrane,cell cortex,external side of plasma membrane,cell surface,platelet alpha granule,platelet alpha granule lumen,extracellular exosome,blood microparticle,extracellular vesicle,endoplasmic reticulum lumen,synapse,Requires Ontology	structural molecule activity,protein binding,protein binding, bridging,metal ion binding,receptor binding,cell adhesion molecule binding,extracellular matrix structural constituent	toll-like receptor signaling pathway,adaptive immune response,platelet degranulation,protein complex assembly,cell-matrix adhesion,blood coagulation,extracellular matrix organization,plasminogen activation,positive regulation of heterotypic cell-cell adhesion,fibrinolysis,induction of bacterial agglutination,cellular protein complex assembly,cellular protein metabolic process,innate immune respon…
NR / R	P14209	P14209	1.64439	1.64439	0.469599	0.396898	24	P14209	CD99	CD99 antigen	CD99_HUMAN	3	212.615	3.12615	P	R	cytoplasm,plasma membrane,integral component of plasma membrane,focal adhesion	protein binding	cell adhesion,regulation of immune response
NR / R	Q13643	Q13643	1.62391	1.62391	0.847911	0.542204	16	Q13643	FHL3	Four and a half LIM domains protein 3	FHL3_HUMAN	2	208.21	3.0821	P	R	stress fiber,nucleus,focal adhesion,Z disc	actin binding,protein binding,zinc ion binding,metal ion binding	muscle organ development,actin cytoskeleton organization
NR / R	P19652	P19652	1.62346	1.62346	0.0077564	0.0199418	56	P19652	ORM2	Alpha-1-acid glycoprotein 2	A1AG2_HUMAN	7	208.113	3.08113	P	R	extracellular region,extracellular space,platelet alpha granule lumen,azurophil granule lumen,specific granule lumen,extracellular exosome,blood microparticle,Requires Ontology		platelet degranulation,regulation of immune system process,acute-phase response,neutrophil degranulation,positive regulation of interleukin-1 secretion,positive regulation of interleukin-1 beta secretion,positive regulation of tumor necrosis factor secretion
NR / R	Q9BX66	Q9BX66	1.61768	1.61768	0.875134	0.551578	32	Q9BX66	SORBS1	Sorbin and SH3 domain-containing protein 1	SRBS1_HUMAN	5	206.88	3.0688	P	R	stress fiber,nucleus,centrosome,cytosol,plasma membrane,cell-cell adherens junction,zonula adherens,cell-substrate adherens junction,focal adhesion,nuclear matrix,membrane raft,insulin receptor complex	actin binding,SH3/SH2 adaptor activity,insulin receptor binding,protein binding,cytoskeletal protein binding	muscle contraction,cell-matrix adhesion,insulin receptor signaling pathway,positive regulation of signal transduction,glucose transport,cellular response to insulin stimulus,stress fiber assembly,positive regulation of glycogen biosynthetic process,positive regulation of glucose import,positive regulation of lipid biosynthetic process,focal adhesion assembly,positive regulation of establishment o…
NR / R	P00740	P00740	1.61751	1.61751	0.0830092	0.126432	56	P00740	F9	Coagulation factor IX	FA9_HUMAN	8	206.845	3.06845	P	R	extracellular region,extracellular space,endoplasmic reticulum lumen,Golgi lumen,plasma membrane,extracellular exosome,Requires Ontology	endopeptidase activity,serine-type endopeptidase activity,calcium ion binding,protein binding	signal peptide processing,proteolysis,ER to Golgi vesicle-mediated transport,blood coagulation,blood coagulation, intrinsic pathway,blood coagulation, extrinsic pathway,peptidyl-glutamic acid carboxylation,zymogen activation
NR / R	P69905	P69905	1.60649	1.60649	0.120743	0.164159	88	P69905	HBA1	Hemoglobin subunit alpha	HBA_HUMAN	9	204.511	3.04511	P	R	extracellular region,cytosol,hemoglobin complex,membrane,cytosolic small ribosomal subunit,haptoglobin-hemoglobin complex,extracellular exosome,endocytic vesicle lumen,blood microparticle,extracellular space	oxygen transporter activity,iron ion binding,protein binding,oxygen binding,heme binding,peroxidase activity,haptoglobin binding,organic acid binding	receptor-mediated endocytosis,positive regulation of cell death,oxygen transport,bicarbonate transport,response to hydrogen peroxide,hydrogen peroxide catabolic process,protein heterooligomerization,cellular oxidant detoxification
NR / R	Q9Y5K8	Q9Y5K8	1.5959	1.5959	0.414563	0.368852	16	Q9Y5K8	ATP6V1D	V-type proton ATPase subunit D	VATD_HUMAN	2	202.284	3.02284	P	R	lysosomal membrane,cytosol,plasma membrane,membrane,proton-transporting V-type ATPase complex,specific granule membrane,extracellular exosome,centrosome,cilium	protein binding,ATPase activity, coupled to transmembrane movement of substances,proton-transporting ATPase activity, rotational mechanism	insulin receptor signaling pathway,proton transport,regulation of macroautophagy,transferrin transport,ion transmembrane transport,neutrophil degranulation,cilium morphogenesis,protein localization to cilium,phagosome acidification,hydrogen ion transmembrane transport
NR / R	P27694	P27694	1.59172	1.59172	0.349045	0.332034	32	P27694	RPA1	Replication protein A 70 kDa DNA-binding subunit	RFA1_HUMAN	4	201.408	3.01408	P	R	nuclear chromosome, telomeric region,nucleus,nucleoplasm,DNA replication factor A complex,PML body,Requires Ontology	damaged DNA binding,single-stranded DNA binding,protein binding,metal ion binding,G-rich strand telomeric DNA binding,single-stranded telomeric DNA binding,sequence-specific DNA binding	G1/S transition of mitotic cell cycle,telomere maintenance via recombination,telomere maintenance,double-strand break repair via homologous recombination,DNA replication,DNA-dependent DNA replication,DNA repair,transcription-coupled nucleotide-excision repair,base-excision repair,nucleotide-excision repair,nucleotide-excision repair, preincision complex stabilization,nucleotide-excision repair, p…
NR / R	Q4VC31	Q4VC31	1.5896	1.5896	0.432094	0.377152	16	Q4VC31	CCDC58	Coiled-coil domain-containing protein 58	CCD58_HUMAN	2	200.966	3.00966	P	R	mitochondrion
NR / R	Q15063	Q15063	1.56767	1.56767	0.000193932	0.000815401	152	Q15063	POSTN	Periostin	POSTN_HUMAN	19	196.426	2.96426	P	R	proteinaceous extracellular matrix,extracellular space,trans-Golgi network,extracellular matrix,neuromuscular junction,Requires Ontology	protein binding,heparin binding,metal ion binding,extracellular matrix structural constituent,cell adhesion molecule binding	skeletal system development,response to hypoxia,negative regulation of cell-matrix adhesion,regulation of systemic arterial blood pressure,cell adhesion,regulation of Notch signaling pathway,response to mechanical stimulus,response to muscle activity,positive regulation of smooth muscle cell migration,extracellular matrix organization,response to estradiol,cellular response to fibroblast growth f…
NR / R	Q9BQ69	Q9BQ69	1.56589	1.56589	0.657177	0.478862	24	Q9BQ69	MACROD1	O-acetyl-ADP-ribose deacetylase MACROD1	MACD1_HUMAN	4	196.059	2.96059	P	R	nucleus,nucleoplasm,mitochondrion	protein binding,hydrolase activity, acting on glycosyl bonds,deacetylase activity,Requires Ontology	cellular response to DNA damage stimulus,purine nucleoside metabolic process,protein de-ADP-ribosylation,Requires Ontology
NR / R	O94925	O94925	1.56337	1.56337	0.377443	0.349254	96	O94925	GLS	Glutaminase kidney isoform, mitochondrial	GLSK_HUMAN	12	195.544	2.95544	P	R	mitochondrion,mitochondrial matrix,cytosol	glutaminase activity,protein binding	suckling behavior,regulation of respiratory gaseous exchange by neurological system process,glutamate biosynthetic process,glutamine catabolic process,chemical synaptic transmission,cellular amino acid biosynthetic process,glutamate secretion,protein homotetramerization
NR / R	P10301	P10301	1.56031	1.56031	0.411788	0.3676	24	P10301	RRAS	Ras-related protein R-Ras	RRAS_HUMAN	4	194.918	2.94918	P	R	intracellular,plasma membrane,focal adhesion,extracellular exosome	GTPase activity,protein binding,GTP binding,GDP binding,protein complex binding,macromolecular complex binding	leukocyte differentiation,Ras protein signal transduction,negative regulation of cell migration,positive regulation of angiogenesis,regulation of protein kinase B signaling,face morphogenesis,regulation of ERK1 and ERK2 cascade
NR / R	P08185	P08185	1.55939	1.55939	0.688869	0.490448	8	P08185	SERPINA6	Corticosteroid-binding globulin	CBG_HUMAN	3	194.73	2.9473	P	R	extracellular space,extracellular exosome	serine-type endopeptidase inhibitor activity,steroid binding	transport,glucocorticoid metabolic process,negative regulation of endopeptidase activity
NR / R	P24821	P24821	1.5576	1.5576	0.0731605	0.115301	352	P24821	TNC	Tenascin	TENA_HUMAN	44	194.364	2.94364	P	R	extracellular region,basement membrane,interstitial matrix,extracellular space,focal adhesion,membrane,extracellular matrix,endoplasmic reticulum lumen,Requires Ontology,perisynaptic extracellular matrix	syndecan binding,extracellular matrix structural constituent,protein binding	osteoblast differentiation,cell adhesion,negative regulation of cell adhesion,neuromuscular junction development,positive regulation of cell proliferation,response to wounding,response to mechanical stimulus,positive regulation of gene expression,peripheral nervous system axon regeneration,extracellular matrix organization,wound healing,odontogenesis of dentin-containing tooth,response to ethanol…
NR / R	P06702	P06702	1.55271	1.55271	0.0154717	0.0351255	32	P06702	S100A9	Protein S100-A9	S10A9_HUMAN	5	193.368	2.93368	P	R	extracellular region,extracellular space,nucleus,nucleoplasm,cytosol,cytoskeleton,plasma membrane,cell junction,extracellular matrix,secretory granule lumen,extracellular exosome,cytoplasm,Requires Ontology	signal transducer activity,calcium ion binding,protein binding,microtubule binding,zinc ion binding,antioxidant activity,Toll-like receptor 4 binding,arachidonic acid binding,RAGE receptor binding	cytokine production,toll-like receptor signaling pathway,leukocyte migration involved in inflammatory response,positive regulation of peptide secretion,regulation of translation,autophagy,apoptotic process,activation of cysteine-type endopeptidase activity involved in apoptotic process,inflammatory response,cell-cell signaling,astrocyte development,antimicrobial humoral response,positive regulati…
NR / R	P05164	P05164	1.54596	1.54596	0.164401	0.202117	8	P05164	MPO	Myeloperoxidase	PERM_HUMAN	4	191.998	2.91998	P	R	extracellular region,extracellular space,nucleus,mitochondrion,lysosome,secretory granule,azurophil granule lumen,azurophil granule,intracellular membrane-bounded organelle,extracellular exosome,phagocytic vesicle lumen,cytoplasm	chromatin binding,peroxidase activity,heparin binding,heme binding,metal ion binding	response to yeast,hypochlorous acid biosynthetic process,respiratory burst involved in defense response,defense response,response to oxidative stress,aging,response to mechanical stimulus,removal of superoxide radicals,response to food,response to lipopolysaccharide,low-density lipoprotein particle remodeling,defense response to bacterium,hydrogen peroxide catabolic process,negative regulation of…
NR / R	P08603	P08603	1.54163	1.54163	0.00712159	0.0186528	184	P08603	CFH	Complement factor H	CFAH_HUMAN	24	191.123	2.91123	P	R	extracellular region,extracellular space,extracellular exosome,blood microparticle	protein binding,heparin binding,heparan sulfate proteoglycan binding	complement activation,complement activation, alternative pathway,regulation of complement activation,viral process
NR / R	O75880	O75880	1.52863	1.52863	0.611679	0.460208	8	O75880	SCO1	Protein SCO1 homolog, mitochondrial	SCO1_HUMAN	1	188.511	2.88511	P	R	mitochondrion,mitochondrial inner membrane,myofibril,host cell mitochondrial intermembrane space,integral component of mitochondrial inner membrane	copper ion binding,protein binding	generation of precursor metabolites and energy,copper ion transport,cellular copper ion homeostasis,respiratory chain complex IV assembly,mitochondrial respiratory chain complex IV assembly,negative regulation of proteasomal protein catabolic process
NR / R	P11047	P11047	1.51624	1.51624	0.495263	0.409962	296	P11047	LAMC1	Laminin subunit gamma-1	LAMC1_HUMAN	36	186.044	2.86044	P	R	extracellular region,basement membrane,laminin-1 complex,extracellular space,extracellular matrix,laminin-10 complex,laminin-11 complex,extracellular exosome,endoplasmic reticulum lumen,Requires Ontology	extracellular matrix structural constituent,extracellular matrix constituent conferring elasticity	protein complex assembly,cell adhesion,endoderm development,cell migration,extracellular matrix disassembly,extracellular matrix organization,hemidesmosome assembly,substrate adhesion-dependent cell spreading,system development,positive regulation of epithelial cell proliferation,basement membrane assembly,post-translational protein modification,cellular protein metabolic process,macromolecular c…
NR / R	P49321	P49321	1.5034	1.5034	0.139029	0.180361	8	P49321	NASP	Nuclear autoantigenic sperm protein	NASP_HUMAN	1	183.51	2.8351	P	R	nuclear chromatin,nucleus,nucleoplasm,cytoplasm,protein complex,macromolecular complex	protein binding,histone binding,Hsp90 protein binding	blastocyst development,DNA replication,DNA replication-dependent nucleosome assembly,DNA replication-independent nucleosome assembly,cell cycle,cell proliferation,male gonad development,protein transport,response to testosterone,histone exchange,G1/S transition of mitotic cell cycle,CENP-A containing nucleosome assembly
NR / R	Q16666	Q16666	1.50236	1.50236	0.672769	0.483426	32	Q16666	IFI16	Gamma-interferon-inducible protein 16	IF16_HUMAN	6	183.305	2.83305	P	R	nucleus,nucleoplasm,nucleolus,cytosol,membrane,nuclear speck	RNA polymerase II core promoter proximal region sequence-specific DNA binding,core promoter binding,transcriptional repressor activity, RNA polymerase II core promoter proximal region sequence-specific binding,double-stranded DNA binding,RNA binding,protein binding,transcription factor binding,transcriptional repressor activity, RNA polymerase II transcription regulatory region sequence-specific …	negative regulation of transcription from RNA polymerase II promoter,positive regulation of cytokine production,activation of innate immune response,transcription, DNA-templated,autophagy,inflammatory response,cell proliferation,regulation of autophagy,hemopoiesis,myeloid cell differentiation,monocyte differentiation,positive regulation of type I interferon production,positive regulation of inter…
NR / R	O75251	O75251	1.49466	1.49466	0.303477	0.304711	16	O75251	NDUFS7	NADH dehydrogenase [ubiquinone] iron-sulfur protein 7, mitochondrial	NDUS7_HUMAN	2	181.798	2.81798	P	R	mitochondrial respiratory chain complex I,mitochondrial matrix,neuron projection,neuronal cell body,synaptic membrane	protease binding,protein binding,NADH dehydrogenase (ubiquinone) activity,oxidoreductase activity, acting on NAD(P)H, quinone or similar compound as acceptor,metal ion binding,quinone binding,4 iron, 4 sulfur cluster binding,NADH dehydrogenase activity	mitochondrial electron transport, NADH to ubiquinone,mitochondrial respiratory chain complex I assembly,electron transport coupled proton transport,aerobic respiration
NR / R	P01011	P01011	1.49115	1.49115	0.000451576	0.00173576	104	P01011	SERPINA3	Alpha-1-antichymotrypsin	AACT_HUMAN	12	181.114	2.81114	P	R	extracellular region,extracellular space,intracellular,nucleus,platelet alpha granule lumen,secretory granule lumen,azurophil granule lumen,extracellular exosome,blood microparticle,Requires Ontology	DNA binding,serine-type endopeptidase inhibitor activity,protein binding	platelet degranulation,acute-phase response,inflammatory response,negative regulation of endopeptidase activity,regulation of lipid metabolic process,maintenance of gastrointestinal epithelium,neutrophil degranulation
NR / R	P98095	P98095	1.48636	1.48636	0.207767	0.236847	16	P98095	FBLN2	Fibulin-2	FBLN2_HUMAN	3	180.181	2.80181	P	R	extracellular region,proteinaceous extracellular matrix,extracellular space,extracellular matrix,extracellular exosome,extracellular vesicle,Requires Ontology	extracellular matrix structural constituent,calcium ion binding,extracellular matrix binding,extracellular matrix constituent conferring elasticity	positive regulation of cell-substrate adhesion,extracellular matrix organization
NR / R	Q16853	Q16853	1.4843	1.4843	0.178683	0.213338	64	Q16853	AOC3	Membrane primary amine oxidase	AOC3_HUMAN	8	179.782	2.79782	P	R	cytoplasm,early endosome,endoplasmic reticulum,Golgi apparatus,plasma membrane,microvillus,cell surface,integral component of membrane	copper ion binding,calcium ion binding,protein binding,primary amine oxidase activity,protein homodimerization activity,protein heterodimerization activity,quinone binding,tryptamine:oxygen oxidoreductase (deaminating) activity,aminoacetone:oxygen oxidoreductase(deaminating) activity,aliphatic-amine oxidase activity,phenethylamine:oxygen oxidoreductase (deaminating) activity	xenobiotic metabolic process,inflammatory response,cell adhesion,amine metabolic process,response to antibiotic,oxidation-reduction process,negative regulation of primary amine oxidase activity
NR / R	Q6JBY9	Q6JBY9	1.48196	1.48196	0.787541	0.522903	8	Q6JBY9	RCSD1	CapZ-interacting protein	CPZIP_HUMAN	1	179.328	2.79328	P	R	actin filament	actin filament binding	skeletal muscle contraction,cellular hyperosmotic response
NR / R	P80188	P80188	1.47707	1.47707	0.120914	0.164322	16	P80188	LCN2	Neutrophil gelatinase-associated lipocalin	NGAL_HUMAN	3	178.383	2.78383	P	R	extracellular region,extracellular space,cytosol,specific granule lumen,extracellular exosome	protease binding,transporter activity,iron ion binding,small molecule binding,protein homodimerization activity,enterobactin binding	ion transport,cellular iron ion homeostasis,response to virus,response to herbicide,response to mycotoxin,positive regulation of gene expression,siderophore transport,antimicrobial humoral response,positive regulation of cell projection organization,cellular response to nutrient levels,response to drug,neutrophil degranulation,innate immune response,protein homotrimerization,cellular response to …
NR / R	Q9BS40	Q9BS40	1.47494	1.47494	0.608898	0.459303	16	Q9BS40	LXN	Latexin	LXN_HUMAN	3	177.972	2.77972	P	R	cytoplasm,extracellular exosome	protein binding,metalloendopeptidase inhibitor activity,heparin binding	inflammatory response,negative regulation of endopeptidase activity,detection of temperature stimulus involved in sensory perception of pain
NR / R	P31947	P31947	1.46231	1.46231	0.170037	0.206503	16	P31947	SFN	14-3-3 protein sigma	1433S_HUMAN	3	175.549	2.75549	P	R	extracellular space,nucleus,mitochondrion,cytosol,cytoplasmic vesicle membrane,extracellular exosome	protein binding,protein kinase C inhibitor activity,protein kinase binding,protein domain specific binding,identical protein binding,cadherin binding,phosphoprotein binding	regulation of cyclin-dependent protein serine/threonine kinase activity,release of cytochrome c from mitochondria,keratinocyte development,negative regulation of protein kinase activity,DNA damage response, signal transduction by p53 class mediator resulting in cell cycle arrest,signal transduction,intrinsic apoptotic signaling pathway in response to DNA damage,regulation of epidermal cell divisi…
NR / R	P0C0L5	P0C0L5	1.44058	1.44058	0.171917	0.208063	32	P0C0L5	C4B	Complement C4-B	CO4B_HUMAN	3	171.43	2.7143	P	R	extracellular region,extracellular space,plasma membrane,cell junction,axon,dendrite,other organism cell,synapse,extracellular exosome,blood microparticle	complement binding,serine-type endopeptidase activity,endopeptidase inhibitor activity,carbohydrate binding	proteolysis,inflammatory response,complement activation,complement activation, classical pathway,opsonization,negative regulation of endopeptidase activity,regulation of complement activation,detection of molecule of bacterial origin,innate immune response,positive regulation of apoptotic cell clearance
NR / R	O15230	O15230	1.42145	1.42145	0.557769	0.438534	256	O15230	LAMA5	Laminin subunit alpha-5	LAMA5_HUMAN	35	167.854	2.67854	P	R	extracellular region,basement membrane,basal lamina,laminin-5 complex,extracellular space,nucleus,extracellular matrix,synaptic cleft,laminin-10 complex,laminin-11 complex,extracellular exosome,neuromuscular junction,Requires Ontology	integrin binding,structural molecule activity,extracellular matrix structural constituent	angiogenesis,branching involved in ureteric bud morphogenesis,morphogenesis of a polarized epithelium,neural crest cell migration,hair follicle development,cytoskeleton organization,integrin-mediated signaling pathway,muscle organ development,cell recognition,cell proliferation,embryo development,morphogenesis of embryonic epithelium,cell migration,cell differentiation,regulation of cell adhesion…
NR / R	P41227	P41227	1.42053	1.42053	0.865773	0.548392	8	P41227	NAA10	N-alpha-acetyltransferase 10	NAA10_HUMAN	1	167.684	2.67684	P	R	intracellular,nucleus,nucleolus,cytoplasm,cytosol,membrane,cytosolic ribosome,NatA complex	protein binding,N-acetyltransferase activity,peptide-serine-N-acetyltransferase activity,peptide-glutamate-N-acetyltransferase activity,peptide alpha-N-acetyltransferase activity,acetyltransferase activity,ribosome binding	DNA packaging,protein acetylation,N-terminal protein amino acid acetylation,internal protein amino acid acetylation,N-terminal peptidyl-serine acetylation,N-terminal peptidyl-glutamic acid acetylation,negative regulation of maintenance of mitotic sister chromatid cohesion, centromeric
NR / R	Q92896	Q92896	1.4068	1.4068	0.733688	0.504528	32	Q92896	GLG1	Golgi apparatus protein 1	GSLG1_HUMAN	6	165.149	2.65149	P	R	Golgi membrane,proteinaceous extracellular matrix,Golgi apparatus,plasma membrane,membrane,integral component of membrane,extracellular exosome,extracellular matrix	receptor binding,fibroblast growth factor binding	negative regulation of protein processing,negative regulation of transforming growth factor beta receptor signaling pathway,regulation of chondrocyte differentiation,leukocyte migration,bone morphogenesis
NR / R	P02790	P02790	1.39985	1.39985	7.98856e-05	0.000365819	112	P02790	HPX	Hemopexin	HEMO_HUMAN	13	163.875	2.63875	P	R	extracellular region,extracellular space,extracellular exosome,endocytic vesicle lumen,blood microparticle,Requires Ontology	protein binding,heme transporter activity,metal ion binding	positive regulation of immunoglobulin production,positive regulation of humoral immune response mediated by circulating immunoglobulin,cellular iron ion homeostasis,receptor-mediated endocytosis,heme transport,viral process,hemoglobin metabolic process,heme metabolic process,positive regulation of tyrosine phosphorylation of Stat1 protein,positive regulation of interferon-gamma-mediated signaling…
NR / R	Q9Y4I1	Q9Y4I1	1.38893	1.38893	0.229369	0.252653	8	Q9Y4I1	MYO5A	Unconventional myosin-Va	MYO5A_HUMAN	1	161.885	2.61885	P	R	ruffle,photoreceptor outer segment,cytoplasm,Golgi apparatus,cytosol,intermediate filament,membrane,unconventional myosin complex,growth cone,filopodium tip,insulin-responsive compartment,microtubule plus-end,melanosome,actomyosin,neuron projection,neuronal cell body,extracellular exosome,lysosome,early endosome,late endosome,peroxisome,endoplasmic reticulum,actin filament,vesicle,recycling endos…	microfilament motor activity,RNA binding,actin binding,calcium ion binding,calmodulin binding,ATP binding,Rab GTPase binding,disordered domain specific binding,protein binding,identical protein binding,actin filament binding	transport,exocytosis,post-Golgi vesicle-mediated transport,chemical synaptic transmission,visual perception,vesicle-mediated transport,actin filament-based movement,vesicle transport along actin filament,insulin secretion,melanocyte differentiation,regulation of inositol 1,4,5-trisphosphate-sensitive calcium-release channel activity,locomotion involved in locomotory behavior,secretory granule loc…
NR / R	P05976;P08590	P05976;P08590	1.38183	1.38183	0.402451	0.362507	8	P05976;P08590	MYL1;MYL3	Myosin light chain 1/3, skeletal muscle isoform;Myosin light chain 3	MYL1_HUMAN;MYL3_HUMAN	1	160.598	2.60598	P	R	cytosol,muscle myosin complex,myofibril,sarcomere;cytosol,muscle myosin complex,sarcomere,A band,I band	calcium ion binding,structural constituent of muscle;motor activity,actin monomer binding,calcium ion binding,structural constituent of muscle,myosin II heavy chain binding	muscle contraction,muscle filament sliding,cardiac muscle contraction;regulation of the force of heart contraction,regulation of striated muscle contraction,skeletal muscle tissue development,muscle filament sliding,positive regulation of ATPase activity,ventricular cardiac muscle tissue morphogenesis,cardiac muscle contraction
NR / R	P28074	P28074	1.37943	1.37943	0.288768	0.293856	8	P28074	PSMB5	Proteasome subunit beta type-5	PSB5_HUMAN	3	160.165	2.60165	P	R	proteasome complex,nucleus,nucleoplasm,centrosome,cytosol,proteasome core complex,extracellular exosome,proteasome core complex, beta-subunit complex,cytoplasm	threonine-type endopeptidase activity,protein binding,peptidase activity,endopeptidase activity	MAPK cascade,protein polyubiquitination,stimulatory C-type lectin receptor signaling pathway,antigen processing and presentation of exogenous peptide antigen via MHC class I, TAP-dependent,proteolysis,regulation of cellular amino acid metabolic process,response to oxidative stress,negative regulation of G2/M transition of mitotic cell cycle,viral process,protein deubiquitination,anaphase-promotin…
NR / R	Q16270	Q16270	1.37357	1.37357	0.425618	0.37421	48	Q16270	IGFBP7	Insulin-like growth factor-binding protein 7	IBP7_HUMAN	6	159.112	2.59112	P	R	extracellular region,extracellular space,extracellular exosome,extracellular matrix,endoplasmic reticulum lumen,Requires Ontology	protein binding,insulin-like growth factor binding,extracellular matrix structural constituent	regulation of cell growth,cell adhesion,embryo implantation,negative regulation of cell proliferation,response to heat,response to retinoic acid,cellular response to hormone stimulus,regulation of steroid biosynthetic process,response to cortisol,post-translational protein modification,cellular protein metabolic process
NR / R	P10643	P10643	1.35503	1.35503	0.936556	0.567417	64	P10643	C7	Complement component C7	CO7_HUMAN	8	155.802	2.55802	P	R	extracellular region,membrane attack complex,extracellular exosome		cellular sodium ion homeostasis,complement activation,complement activation, alternative pathway,complement activation, classical pathway,cytolysis,regulation of complement activation
NR / R	P22830	P22830	1.3525	1.3525	0.931151	0.566048	24	P22830	FECH	Ferrochelatase, mitochondrial	HEMH_HUMAN	4	155.355	2.55355	P	R	mitochondrial inner membrane,mitochondrial matrix,mitochondrion	ferrochelatase activity,protein binding,ferrous iron binding,2 iron, 2 sulfur cluster binding	generation of precursor metabolites and energy,heme biosynthetic process,response to light stimulus,response to lead ion,response to insecticide,response to drug,response to ethanol,protoporphyrinogen IX metabolic process,response to arsenic-containing substance,response to methylmercury,response to platinum ion,cellular response to dexamethasone stimulus
NR / R	P12821	P12821	1.35194	1.35194	0.147129	0.187343	16	P12821	ACE	Angiotensin-converting enzyme	ACE_HUMAN	6	155.256	2.55256	P	R	extracellular region,extracellular space,lysosome,endosome,plasma membrane,external side of plasma membrane,integral component of membrane,extracellular exosome	endopeptidase activity,carboxypeptidase activity,drug binding,metallopeptidase activity,exopeptidase activity,tripeptidyl-peptidase activity,peptidyl-dipeptidase activity,zinc ion binding,chloride ion binding,mitogen-activated protein kinase kinase binding,bradykinin receptor binding,mitogen-activated protein kinase binding,metallodipeptidase activity,dipeptidyl-peptidase activity	kidney development,blood vessel remodeling,angiotensin maturation,angiotensin catabolic process in blood,regulation of renal output by angiotensin,neutrophil mediated immunity,antigen processing and presentation of peptide antigen via MHC class I,regulation of systemic arterial blood pressure by renin-angiotensin,proteolysis,spermatogenesis,regulation of blood pressure,regulation of smooth muscle…
NR / R	P00747	P00747	1.3449	1.3449	0.000311482	0.00124237	160	P00747	PLG	Plasminogen	PLMN_HUMAN	23	154.013	2.54013	P	R	extracellular region,extracellular space,plasma membrane,cell surface,platelet alpha granule lumen,extrinsic component of external side of plasma membrane,other organism cell membrane,extracellular exosome,blood microparticle,Requires Ontology	endopeptidase activity,serine-type endopeptidase activity,receptor binding,protein binding,serine-type peptidase activity,enzyme binding,kinase binding,protein domain specific binding,apolipoprotein binding,chaperone binding,proteasome core complex binding,protein antigen binding	platelet degranulation,proteolysis,blood coagulation,negative regulation of cell proliferation,negative regulation of cell-substrate adhesion,extracellular matrix disassembly,fibrinolysis,cellular protein metabolic process,tissue remodeling,interaction with symbiont,negative regulation of fibrinolysis,positive regulation of fibrinolysis,modification by host of symbiont morphology or physiology vi…
NR / R	P0C0L4	P0C0L4	1.34042	1.34042	0.00433637	0.0124264	304	P0C0L4	C4A	Complement C4-A	CO4A_HUMAN	41	153.225	2.53225	P	R	extracellular region,extracellular space,plasma membrane,cell junction,axon,dendrite,neuronal cell body,synapse,extracellular exosome,blood microparticle,endoplasmic reticulum lumen	complement component C1q binding,serine-type endopeptidase activity,endopeptidase inhibitor activity	proteolysis,inflammatory response,complement activation,complement activation, classical pathway,negative regulation of endopeptidase activity,regulation of complement activation,innate immune response,positive regulation of apoptotic cell clearance,post-translational protein modification,cellular protein metabolic process
NR / R	P18206	P18206	1.3344	1.3344	0.00384398	0.0112204	328	P18206	VCL	Vinculin	VINC_HUMAN	39	152.17	2.5217	P	R	podosome,extracellular region,cytosol,cytoskeleton,plasma membrane,cell-cell junction,adherens junction,cell-cell adherens junction,fascia adherens,focal adhesion,cell-substrate junction,secretory granule lumen,specific granule lumen,costamere,protein complex,extracellular exosome,extracellular vesicle,ficolin-1-rich granule lumen,macromolecular complex,sarcolemma	dystroglycan binding,actin binding,structural molecule activity,protein binding,beta-catenin binding,ubiquitin protein ligase binding,alpha-catenin binding,cadherin binding	morphogenesis of an epithelium,platelet degranulation,movement of cell or subcellular component,muscle contraction,cell adhesion,cell-matrix adhesion,lamellipodium assembly,negative regulation of cell migration,adherens junction assembly,protein localization to cell surface,apical junction assembly,neutrophil degranulation,axon extension,platelet aggregation,epithelial cell-cell adhesion
NR / R	P05546	P05546	1.32972	1.32972	0.0919006	0.136002	40	P05546	SERPIND1	Heparin cofactor 2	HEP2_HUMAN	5	151.353	2.51353	P	R	extracellular region,extracellular space,extracellular exosome,endoplasmic reticulum lumen	endopeptidase inhibitor activity,serine-type endopeptidase inhibitor activity,heparin binding	chemotaxis,blood coagulation,bioluminescence,negative regulation of endopeptidase activity,post-translational protein modification,cellular protein metabolic process
NR / R	P02549	P02549	1.32821	1.32821	0.713847	0.498014	24	P02549	SPTA1	Spectrin alpha chain, erythrocytic 1	SPTA1_HUMAN	4	151.09	2.5109	P	R	cytosol,spectrin,spectrin-associated cytoskeleton,actin cytoskeleton,axon,intrinsic component of the cytoplasmic side of the plasma membrane,cuticular plate	Ras guanyl-nucleotide exchange factor activity,structural constituent of cytoskeleton,calcium ion binding,protein binding,protein heterodimerization activity,actin filament binding	MAPK cascade,lymphocyte homeostasis,porphyrin-containing compound biosynthetic process,ER to Golgi vesicle-mediated transport,plasma membrane organization,actin filament organization,axon guidance,regulation of cell shape,hemopoiesis,positive regulation of protein binding,positive regulation of T cell proliferation,positive regulation of GTPase activity,actin filament capping
NR / R	Q96N66	Q96N66	1.32223	1.32223	0.576283	0.446167	8	Q96N66	MBOAT7	Lysophospholipid acyltransferase 7	MBOA7_HUMAN	2	150.053	2.50053	P	R	endoplasmic reticulum membrane,membrane,integral component of membrane,ER-mitochondrion membrane contact site	1-acylglycerol-3-phosphate O-acyltransferase activity,protein binding,2-acylglycerol-3-phosphate O-acyltransferase activity,lysophospholipid acyltransferase activity	phospholipid biosynthetic process,ventricular system development,layer formation in cerebral cortex,phosphatidylinositol acyl-chain remodeling
NR / R	O96019	O96019	1.31357	1.31357	0.691771	0.491097	16	O96019	ACTL6A	Actin-like protein 6A	ACL6A_HUMAN	2	148.555	2.48555	P	R	nuclear chromatin,nucleus,nucleoplasm,plasma membrane,SWI/SNF complex,Ino80 complex,NuA4 histone acetyltransferase complex,protein complex,npBAF complex,macromolecular complex	chromatin binding,transcription coactivator activity,protein binding,RNA polymerase II core promoter proximal region sequence-specific DNA binding,RNA polymerase II distal enhancer sequence-specific DNA binding,nucleosomal DNA binding	neural retina development,DNA repair,DNA recombination,chromatin remodeling,transcription, DNA-templated,regulation of transcription from RNA polymerase II promoter,signal transduction,protein deubiquitination,spinal cord development,regulation of growth,ATP-dependent chromatin remodeling,histone H4 acetylation,histone H2A acetylation,regulation of mitophagy,positive regulation of protein targeti…
NR / R	P01008	P01008	1.30944	1.30944	0.00956982	0.0236137	104	P01008	SERPINC1	Antithrombin-III	ANT3_HUMAN	16	147.846	2.47846	P	R	extracellular region,extracellular space,plasma membrane,extracellular exosome,blood microparticle,endoplasmic reticulum lumen,Requires Ontology	protease binding,serine-type endopeptidase inhibitor activity,protein binding,heparin binding,identical protein binding	acute inflammatory response to antigenic stimulus,response to nutrient,lactation,blood coagulation,negative regulation of endopeptidase activity,regulation of blood coagulation, intrinsic pathway,post-translational protein modification,cellular protein metabolic process
NR / R	P07942	P07942	1.30674	1.30674	0.0735023	0.115711	120	P07942	LAMB1	Laminin subunit beta-1	LAMB1_HUMAN	16	147.382	2.47382	P	R	extracellular region,basement membrane,laminin-1 complex,laminin-2 complex,extracellular space,extracellular matrix,laminin-8 complex,laminin-10 complex,perinuclear region of cytoplasm,extracellular exosome,endoplasmic reticulum lumen,Requires Ontology	structural molecule activity,extracellular matrix structural constituent,protein binding	cell adhesion,neuronal-glial interaction involved in cerebral cortex radial glia guided migration,extracellular matrix organization,positive regulation of cell migration,neuron projection development,substrate adhesion-dependent cell spreading,endodermal cell differentiation,odontogenesis,positive regulation of epithelial cell proliferation,post-translational protein modification,cellular protein…
NR / R	P08559	P08559	1.29528	1.29528	0.435178	0.378897	40	P08559	PDHA1	Pyruvate dehydrogenase E1 component subunit alpha, somatic form, mitochondrial	ODPA_HUMAN	6	145.425	2.45425	P	R	nucleus,nucleolus,mitochondrion,mitochondrial matrix,myelin sheath,pyruvate dehydrogenase complex	pyruvate dehydrogenase activity,pyruvate dehydrogenase (acetyl-transferring) activity,pyruvate dehydrogenase (NAD+) activity,protein binding	glucose metabolic process,acetyl-CoA biosynthetic process from pyruvate,pyruvate metabolic process,tricarboxylic acid cycle,regulation of acetyl-CoA biosynthetic process from pyruvate,glyoxylate metabolic process,mitochondrial acetyl-CoA biosynthetic process from pyruvate
NR / R	O43491	O43491	1.29489	1.29489	0.452913	0.388815	72	O43491	EPB41L2	Band 4.1-like protein 2	E41L2_HUMAN	9	145.358	2.45358	P	R	nucleus,nucleoplasm,cytosol,plasma membrane,focal adhesion,spectrin,extrinsic component of membrane,cell junction,extracellular exosome,COP9 signalosome,cell cortex region	actin binding,structural constituent of cytoskeleton,spectrin binding,PH domain binding,structural molecule activity,protein binding	cortical actin cytoskeleton organization,actomyosin structure organization,cell cycle,cell division,positive regulation of protein localization to cell cortex
NR / R	P00738	P00738	1.29015	1.29015	4.65363e-08	3.75515e-07	152	P00738	HP	Haptoglobin	HPT_HUMAN	17	144.553	2.44553	P	R	extracellular region,extracellular space,haptoglobin-hemoglobin complex,specific granule lumen,extracellular exosome,endocytic vesicle lumen,blood microparticle,tertiary granule lumen	protein binding,antioxidant activity,hemoglobin binding,serine-type endopeptidase activity	receptor-mediated endocytosis,defense response,acute-phase response,positive regulation of cell death,response to hydrogen peroxide,defense response to bacterium,neutrophil degranulation,negative regulation of oxidoreductase activity,cellular oxidant detoxification,negative regulation of hydrogen peroxide catabolic process,proteolysis,acute inflammatory response,response to organic substance
NR / R	Q13263	Q13263	1.28989	1.28989	0.745462	0.508322	72	Q13263	TRIM28	Transcription intermediary factor 1-beta	TIF1B_HUMAN	9	144.509	2.44509	P	R	nucleus,nucleoplasm,nuclear euchromatin,nuclear heterochromatin,RNA polymerase II transcription factor complex,chromatin	RNA polymerase II transcription coactivator activity,DNA binding,chromatin binding,transcription corepressor activity,RNA binding,protein kinase activity,ubiquitin-protein transferase activity,protein binding,zinc ion binding,ubiquitin protein ligase binding,Krueppel-associated box domain binding,chromo shadow domain binding,promoter-specific chromatin binding,transcription factor activity, seque…	negative regulation of transcription from RNA polymerase II promoter,epithelial to mesenchymal transition,DNA repair,transcription initiation from RNA polymerase II promoter,Ras protein signal transduction,embryo implantation,protein ubiquitination,chromatin modification,protein sumoylation,positive regulation of transcription factor import into nucleus,DNA methylation involved in embryo developm…
NR / R	O94875	O94875	1.28476	1.28476	0.663619	0.480661	8	O94875	SORBS2	Sorbin and SH3 domain-containing protein 2	SRBS2_HUMAN	5	143.642	2.43642	P	R	nucleus,focal adhesion,actin cytoskeleton,apical plasma membrane,Z disc,lamellipodium,perinuclear region of cytoplasm,nucleoplasm,plasma membrane	RNA binding,structural constituent of cytoskeleton,protein binding,cytoskeletal adaptor activity,structural constituent of muscle	actin filament organization,cell adhesion,biological_process,cell migration,cell growth involved in cardiac muscle cell development,Notch signaling pathway
NR / R	P02741	P02741	1.2823	1.2823	0.161652	0.199933	16	P02741	CRP	C-reactive protein	CRP_HUMAN	3	143.227	2.43227	P	R	extracellular region,extracellular space,extracellular exosome	complement component C1q binding,calcium ion binding,protein binding,low-density lipoprotein particle binding,choline binding,low-density lipoprotein particle receptor binding,virion binding,identical protein binding	acute-phase response,inflammatory response,opsonization,positive regulation of gene expression,negative regulation of macrophage derived foam cell differentiation,negative regulation of lipid storage,positive regulation of superoxide anion generation,defense response to Gram-positive bacterium,Requires Ontology,regulation of interleukin-8 secretion,innate immune response,complement activation, cl…
NR / R	P20962	P20962	1.27125	1.27125	0.54413	0.432974	16	P20962	PTMS	Parathymosin	PTMS_HUMAN	2	141.371	2.41371	P	R	nucleus		immune system process,DNA replication
NR / R	P12268	P12268	1.26839	1.26839	0.151196	0.191475	8	P12268	IMPDH2	Inosine-5'-monophosphate dehydrogenase 2	IMDH2_HUMAN	2	140.893	2.40893	P	R	extracellular region,nucleus,cytoplasm,peroxisomal membrane,cytosol,membrane,secretory granule lumen,extracellular exosome,ficolin-1-rich granule lumen	nucleotide binding,DNA binding,RNA binding,IMP dehydrogenase activity,protein binding,metal ion binding	GMP biosynthetic process,GTP biosynthetic process,purine ribonucleoside monophosphate biosynthetic process,neutrophil degranulation,lymphocyte proliferation,protein homotetramerization,oxidation-reduction process,retina development in camera-type eye,cellular response to interleukin-4,circadian rhythm
NR / R	P02652	P02652	1.26722	1.26722	0.482338	0.403662	40	P02652	APOA2	Apolipoprotein A-II	APOA2_HUMAN	3	140.698	2.40698	P	R	extracellular region,early endosome,endoplasmic reticulum lumen,cytosol,very-low-density lipoprotein particle,high-density lipoprotein particle,spherical high-density lipoprotein particle,chylomicron,extracellular exosome,blood microparticle	lipid transporter activity,protein binding,phospholipid binding,high-density lipoprotein particle binding,lipid binding,cholesterol binding,heat shock protein binding,phosphatidylcholine binding,apolipoprotein receptor binding,protein homodimerization activity,protein heterodimerization activity,lipase inhibitor activity,phosphatidylcholine-sterol O-acyltransferase activator activity,high-density…	retinoid metabolic process,acute inflammatory response,negative regulation of cytokine secretion involved in immune response,triglyceride metabolic process,phosphatidylcholine biosynthetic process,cholesterol metabolic process,phospholipid catabolic process,response to glucose,positive regulation of cholesterol esterification,negative regulation of very-low-density lipoprotein particle remodeling…
NR / R	P26641	P26641	1.25959	1.25959	0.47867	0.402037	72	P26641	EEF1G	Elongation factor 1-gamma	EF1G_HUMAN	9	139.427	2.39427	P	R	nucleus,cytoplasm,cytosol,membrane,extracellular exosome,endoplasmic reticulum	translation elongation factor activity,protein binding,cadherin binding	translational elongation,response to virus
NR / R	Q05682	Q05682	1.25909	1.25909	0.711428	0.497717	160	Q05682	CALD1	Caldesmon	CALD1_HUMAN	17	139.344	2.39344	P	R	cytosol,cytoskeleton,plasma membrane,actin cytoskeleton,myofibril,actin cap,intracellular membrane-bounded organelle	actin binding,protein binding,calmodulin binding,tropomyosin binding,myosin binding,cadherin binding	movement of cell or subcellular component,muscle contraction
NR / R	P02753	P02753	1.25881	1.25881	0.914257	0.561847	48	P02753	RBP4	Retinol-binding protein 4	RET4_HUMAN	5	139.298	2.39298	P	R	extracellular region,extracellular space,cytosol,protein complex,extracellular exosome,macromolecular complex	protein binding,retinal binding,retinol binding,retinol transporter activity,protein heterodimerization activity	retinoid metabolic process,eye development,gluconeogenesis,heart development,visual perception,maintenance of gastrointestinal epithelium,lung development,positive regulation of insulin secretion,response to retinoic acid,retinol transport,retinol metabolic process,glucose homeostasis,response to ethanol,embryonic organ morphogenesis,embryonic skeletal system development,cardiac muscle tissue dev…
NR / R	P23588	P23588	1.25193	1.25193	0.0647354	0.105399	24	P23588	EIF4B	Eukaryotic translation initiation factor 4B	IF4B_HUMAN	3	138.159	2.38159	P	R	cytosol,polysome,eukaryotic translation initiation factor 4F complex	RNA binding,translation initiation factor activity,helicase activity,protein binding,RNA strand annealing activity,RNA strand-exchange activity,ribosomal small subunit binding	nuclear-transcribed mRNA poly(A) tail shortening,formation of translation preinitiation complex,cytoplasmic translation,translational initiation,regulation of translational initiation,eukaryotic translation initiation factor 4F complex assembly
NR / R	P48681	P48681	1.25184	1.25184	0.584684	0.448765	24	P48681	NES	Nestin	NEST_HUMAN	7	138.145	2.38145	P	R	cytoplasm,intermediate filament,extracellular matrix,intermediate filament cytoskeleton	molecular_function,structural molecule activity,intermediate filament binding,protein binding	G2/M transition of mitotic cell cycle,central nervous system development,brain development,positive regulation of intermediate filament depolymerization,embryonic camera-type eye development,negative regulation of protein binding,negative regulation of catalytic activity,negative regulation of neuron apoptotic process,cell projection morphogenesis,stem cell proliferation,positive regulation of ne…
NR / R	Q9BSH5	Q9BSH5	1.24858	1.24858	0.377665	0.349316	8	Q9BSH5	HDHD3	Haloacid dehalogenase-like hydrolase domain-containing protein 3	HDHD3_HUMAN	2	137.607	2.37607	P	R	mitochondrion	protein binding,hydrolase activity	metabolic process
NR / R	P08134	P08134	1.2477	1.2477	0.642613	0.472581	56	P08134	RHOC	Rho-related GTP-binding protein RhoC	RHOC_HUMAN	7	137.462	2.37462	P	R	nucleus,cytosol,plasma membrane,cleavage furrow,extracellular exosome,stereocilium,cell cortex,cell division site,cytoplasm,intracellular membrane-bounded organelle	GTPase activity,signal transducer activity,protein binding,GTP binding,protein kinase binding	cytokinesis,small GTPase mediated signal transduction,positive regulation of I-kappaB kinase/NF-kappaB signaling,apical junction assembly,wound healing, spreading of cells,regulation of small GTPase mediated signal transduction,positive regulation of lipase activity,skeletal muscle satellite cell migration,mitotic cytokinesis,G-protein coupled receptor signaling pathway,positive regulation of cel…
NR / R	P51572	P51572	1.24664	1.24664	0.486077	0.405919	16	P51572	BCAP31	B-cell receptor-associated protein 31	BAP31_HUMAN	4	137.288	2.37288	P	R	mitochondrion,endoplasmic reticulum,endoplasmic reticulum membrane,lipid particle,cytosol,integral component of plasma membrane,membrane,clathrin-coated vesicle,Golgi cisterna membrane,endoplasmic reticulum-Golgi intermediate compartment membrane,integral component of lumenal side of endoplasmic reticulum membrane,perinuclear endoplasmic reticulum,Sec61 translocon complex	protein binding,protein complex binding,MHC class I protein binding,macromolecular complex binding	antigen processing and presentation of peptide antigen via MHC class I,intracellular protein transport,ER to Golgi vesicle-mediated transport,positive regulation of cytosolic calcium ion concentration,spermatogenesis,negative regulation of endoplasmic reticulum calcium ion concentration,calcium-mediated signaling using intracellular calcium source,positive regulation of cysteine-type endopeptidas…
NR / R	P05109	P05109	1.23483	1.23483	0.0949433	0.138742	16	P05109	S100A8	Protein S100-A8	S10A8_HUMAN	3	135.354	2.35354	P	R	extracellular region,extracellular space,nucleus,cytosol,cytoskeleton,plasma membrane,secretory granule lumen,intermediate filament cytoskeleton,extracellular exosome,Requires Ontology	calcium ion binding,protein binding,microtubule binding,zinc ion binding,Toll-like receptor 4 binding,arachidonic acid binding,RAGE receptor binding	cytokine production,toll-like receptor signaling pathway,leukocyte migration involved in inflammatory response,acute inflammatory response,chronic inflammatory response,positive regulation of peptide secretion,autophagy,apoptotic process,activation of cysteine-type endopeptidase activity involved in apoptotic process,inflammatory response,response to zinc ion,astrocyte development,peptidyl-cystei…
NR / R	P00751	P00751	1.23327	1.23327	0.109836	0.153938	136	P00751	CFB	Complement factor B	CFAB_HUMAN	18	135.099	2.35099	P	R	extracellular region,extracellular space,plasma membrane,extracellular exosome,blood microparticle	complement binding,serine-type endopeptidase activity,protein binding	proteolysis,complement activation,complement activation, alternative pathway,regulation of complement activation
NR / R	P01024	P01024	1.23112	1.23112	5.27239e-07	3.64065e-06	600	P01024	C3	Complement C3	CO3_HUMAN	66	134.749	2.34749	P	R	extracellular region,extracellular space,plasma membrane,secretory granule lumen,azurophil granule lumen,extracellular exosome,blood microparticle,endoplasmic reticulum lumen,macromolecular complex	serine-type endopeptidase activity,endopeptidase inhibitor activity,receptor binding,protein binding,C5L2 anaphylatoxin chemotactic receptor binding	positive regulation of type IIa hypersensitivity,positive regulation of protein phosphorylation,positive regulation of activation of membrane attack complex,proteolysis,fatty acid metabolic process,inflammatory response,immune response,complement activation,complement activation, alternative pathway,complement activation, classical pathway,signal transduction,G-protein coupled receptor signaling …
NR / R	O94973	O94973	1.22846	1.22846	0.597263	0.454501	72	O94973	AP2A2	AP-2 complex subunit alpha-2	AP2A2_HUMAN	10	134.316	2.34316	P	R	cytosol,plasma membrane,AP-2 adaptor complex,endocytic vesicle membrane,secretory granule membrane,clathrin-coated endocytic vesicle membrane,cytoplasmic vesicle,endolysosome membrane,ficolin-1-rich granule membrane,clathrin-coated endocytic vesicle	molecular_function,protein binding,lipid binding,protein transporter activity,protein kinase binding,disordered domain specific binding,clathrin adaptor activity	intracellular protein transport,receptor-mediated endocytosis,microtubule-based movement,antigen processing and presentation of exogenous peptide antigen via MHC class II,neutrophil degranulation,ephrin receptor signaling pathway,regulation of defense response to virus by virus,Wnt signaling pathway, planar cell polarity pathway,membrane organization,clathrin-dependent endocytosis,low-density lip…
NR / R	P13611	P13611	1.2254	1.2254	0.803985	0.527022	24	P13611	VCAN	Versican core protein	CSPG2_HUMAN	4	133.82	2.3382	P	R	extracellular region,proteinaceous extracellular matrix,extracellular space,Golgi lumen,membrane,extracellular matrix,lysosomal lumen,endoplasmic reticulum lumen,Requires Ontology	extracellular matrix structural constituent,calcium ion binding,protein binding,glycosaminoglycan binding,hyaluronic acid binding,carbohydrate binding,extracellular matrix structural constituent conferring compression resistance	skeletal system development,osteoblast differentiation,cell adhesion,multicellular organism development,central nervous system development,cell recognition,extracellular matrix organization,glycosaminoglycan metabolic process,chondroitin sulfate biosynthetic process,chondroitin sulfate catabolic process,dermatan sulfate biosynthetic process,post-translational protein modification,cellular protein…
NR / R	P98160	P98160	1.21658	1.21658	0.1224	0.165569	696	P98160	HSPG2	Basement membrane-specific heparan sulfate proteoglycan core protein	PGBM_HUMAN	76	132.396	2.32396	P	R	extracellular region,basement membrane,extracellular space,Golgi lumen,plasma membrane,focal adhesion,extracellular matrix,lysosomal lumen,extracellular exosome,Requires Ontology,plasma membrane protein complex	calcium ion binding,protein binding,protein C-terminus binding,beta-amyloid binding,extracellular matrix structural constituent conferring compression resistance,low-density lipoprotein particle receptor binding	retinoid metabolic process,angiogenesis,glycosaminoglycan biosynthetic process,glycosaminoglycan catabolic process,extracellular matrix disassembly,extracellular matrix organization,glycosaminoglycan metabolic process,cellular protein metabolic process,lipid metabolic process,receptor-mediated endocytosis,inflammatory response,brain development,negative regulation of angiogenesis,cell differentia…
NR / R	P02774	P02774	1.21426	1.21426	0.00032108	0.00127628	160	P02774	GC	Vitamin D-binding protein	VTDB_HUMAN	17	132.022	2.32022	P	R	extracellular region,extracellular space,cytosol,lysosomal lumen,extracellular exosome,blood microparticle	actin binding,vitamin D binding,vitamin transporter activity,calcidiol binding,vitamin transmembrane transporter activity	vitamin D metabolic process,vitamin transport,vitamin transmembrane transport
NR / R	Q9UKM9	Q9UKM9	1.20815	1.20815	0.879385	0.553156	16	Q9UKM9	RALY	RNA-binding protein Raly	RALY_HUMAN	3	131.041	2.31041	P	R	nucleus,catalytic step 2 spliceosome	transcription cofactor activity,RNA binding,protein binding	mRNA splicing, via spliceosome,transcription, DNA-templated,regulation of transcription, DNA-templated,regulation of nucleic acid-templated transcription,regulation of cholesterol homeostasis,cholesterol homeostasis
NR / R	Q14112	Q14112	1.20526	1.20526	0.0757935	0.118701	120	Q14112	NID2	Nidogen-2	NID2_HUMAN	17	130.579	2.30579	P	R	extracellular region,basement membrane,extracellular space,plasma membrane,extracellular matrix,extracellular exosome,Requires Ontology	calcium ion binding,protein binding,collagen binding,extracellular matrix structural constituent	cell adhesion,cell-matrix adhesion,extracellular matrix organization,basement membrane organization
NR / R	P14543	P14543	1.20453	1.20453	0.155958	0.194961	152	P14543	NID1	Nidogen-1	NID1_HUMAN	24	130.462	2.30462	P	R	extracellular region,basement membrane,basal lamina,extracellular space,extracellular matrix,extracellular exosome,cell periphery,Requires Ontology	calcium ion binding,collagen binding,laminin binding,laminin-1 binding,proteoglycan binding,extracellular matrix structural constituent	cell-matrix adhesion,positive regulation of cell-substrate adhesion,extracellular matrix disassembly,extracellular matrix organization,glomerular basement membrane development,basement membrane organization
NR / R	P08579	P08579	1.19698	1.19698	0.582868	0.448765	8	P08579	SNRPB2	U2 small nuclear ribonucleoprotein B''	RU2B_HUMAN	1	129.259	2.29259	P	R	fibrillar center,nucleoplasm,spliceosomal complex,U1 snRNP,U2 snRNP,nuclear speck,catalytic step 2 spliceosome,nucleus,U2-type precatalytic spliceosome,U2-type catalytic step 2 spliceosome	protein binding,U1 snRNA binding,snRNA stem-loop binding,snRNP binding	mRNA splicing, via spliceosome
NR / R	P69891	P69891	1.1935	1.1935	0.135985	0.177752	24	P69891	HBG1	Hemoglobin subunit gamma-1	HBG1_HUMAN	3	128.708	2.28708	P	R	cytosol,hemoglobin complex,haptoglobin-hemoglobin complex	oxygen transporter activity,iron ion binding,oxygen binding,heme binding,metal ion binding,organic acid binding,haptoglobin binding,protein binding,peroxidase activity	blood coagulation,oxygen transport,cellular oxidant detoxification,protein heterooligomerization,hydrogen peroxide catabolic process
NR / R	P19823	P19823	1.18683	1.18683	0.625389	0.46571	72	P19823	ITIH2	Inter-alpha-trypsin inhibitor heavy chain H2	ITIH2_HUMAN	9	127.652	2.27652	P	R	extracellular region,extracellular exosome,blood microparticle,endoplasmic reticulum lumen,Requires Ontology	endopeptidase inhibitor activity,serine-type endopeptidase inhibitor activity	negative regulation of endopeptidase activity,hyaluronan metabolic process,post-translational protein modification,cellular protein metabolic process
NR / R	P50570	P50570	1.18519	1.18519	0.546856	0.433638	80	P50570	DNM2	Dynamin-2	DYN2_HUMAN	12	127.393	2.27393	P	R	Golgi membrane,phagocytic cup,photoreceptor inner segment,nucleus,endosome,Golgi apparatus,trans-Golgi network,centrosome,cytosol,microtubule,plasma membrane,clathrin-coated pit,focal adhesion,postsynaptic density,lamellipodium,midbody,endocytic vesicle membrane,phagocytic vesicle membrane,mitochondrial membrane,ruffle membrane,protein complex,postsynaptic membrane,clathrin-coated endocytic vesic…	GTPase activity,protein binding,GTP binding,microtubule binding,SH3 domain binding,enzyme binding,protein kinase binding,D2 dopamine receptor binding,protein complex binding,phosphatidylinositol 3-kinase regulatory subunit binding,WW domain binding,nitric-oxide synthase binding,macromolecular complex binding	G2/M transition of mitotic cell cycle,mitochondrial fission,G-protein coupled receptor internalization,ventricular septum development,dynamin family protein polymerization involved in mitochondrial fission,regulation of transcription, DNA-templated,Golgi to plasma membrane transport,endocytosis,receptor-mediated endocytosis,phagocytosis,signal transduction,spermatogenesis,response to light stimul…
NR / R	Q03591	Q03591	1.18445	1.18445	0.292353	0.296512	32	Q03591	CFHR1	Complement factor H-related protein 1	FHR1_HUMAN	4	127.277	2.27277	P	R	extracellular space,extracellular exosome,blood microparticle,extracellular region,macromolecular complex	protein binding,protein homodimerization activity,protein heterodimerization activity	complement activation,regulation of complement activation,negative regulation of protein binding,positive regulation of cytolysis
NR / R	Q16181	Q16181	1.18065	1.18065	0.750695	0.51	64	Q16181	2007-09-01	Septin-7	SEPT7_HUMAN	8	126.679	2.26679	P	R	condensed chromosome kinetochore,stress fiber,nucleus,spindle,cytosol,axoneme,midbody,septin complex,cleavage furrow,extracellular exosome,sperm annulus,Requires Ontology,apical plasma membrane,microtubule cytoskeleton,septin ring	structural molecule activity,protein binding,GTP binding,identical protein binding,cadherin binding,protein complex scaffold,GTPase activity	cytokinesis,mitotic nuclear division,spermatogenesis,regulation of embryonic cell shape,cell differentiation,protein heterooligomerization,cilium morphogenesis,positive regulation of nonmotile primary cilium assembly,negative regulation of cell migration,positive regulation of apoptotic process,negative regulation of G1/S transition of mitotic cell cycle,cytoskeleton-dependent cytokinesis
NR / R	P01042	P01042	1.18011	1.18011	0.00230891	0.007281	96	P01042	KNG1	Kininogen-1	KNG1_HUMAN	12	126.595	2.26595	P	R	extracellular region,extracellular space,plasma membrane,platelet alpha granule lumen,extracellular exosome,blood microparticle,endoplasmic reticulum lumen,Requires Ontology	cysteine-type endopeptidase inhibitor activity,receptor binding,protein binding,heparin binding,zinc ion binding	platelet degranulation,inflammatory response,negative regulation of cell adhesion,positive regulation of cytosolic calcium ion concentration,blood coagulation, intrinsic pathway,negative regulation of endopeptidase activity,negative regulation of blood coagulation,vasodilation,positive regulation of apoptotic process,negative regulation of proteolysis,G-protein coupled receptor signaling pathway,…
NR / R	P05155	P05155	1.17703	1.17703	0.0609239	0.100552	64	P05155	SERPING1	Plasma protease C1 inhibitor	IC1_HUMAN	8	126.111	2.26111	P	R	extracellular region,extracellular space,platelet alpha granule lumen,extracellular exosome,blood microparticle,Requires Ontology	serine-type endopeptidase inhibitor activity,protein binding	negative regulation of complement activation, lectin pathway,platelet degranulation,complement activation, classical pathway,aging,blood coagulation, intrinsic pathway,blood circulation,negative regulation of endopeptidase activity,fibrinolysis,innate immune response,regulation of complement activation
NR / R	P46939	P46939	1.17631	1.17631	0.321605	0.315465	16	P46939	UTRN	Utrophin	UTRO_HUMAN	5	125.998	2.25998	P	R	nucleoplasm,cytoplasm,cytoskeleton,plasma membrane,dystrophin-associated glycoprotein complex,membrane,cell junction,filopodium,growth cone,cortical actin cytoskeleton,filopodium membrane,neuromuscular junction,sarcolemma,protein complex,postsynaptic membrane,extracellular exosome,contractile ring,macromolecular complex	actin binding,integrin binding,protein binding,zinc ion binding,vinculin binding,protein kinase binding,actin filament binding	positive regulation of cell-matrix adhesion,muscle contraction,muscle organ development,neuromuscular junction development,response to denervation involved in regulation of muscle adaptation,regulation of sodium ion transmembrane transporter activity
NR / R	Q96S97	Q96S97	1.17294	1.17294	0.133337	0.17562	16	Q96S97	MYADM	Myeloid-associated differentiation marker	MYADM_HUMAN	2	125.471	2.25471	P	R	ruffle,plasma membrane,cell-cell junction,integral component of membrane,cortical actin cytoskeleton,membrane raft,extracellular exosome	molecular_function	negative regulation of protein phosphorylation,negative regulation of gene expression,positive regulation of cell migration,negative regulation of actin filament polymerization,membrane raft organization,negative regulation of heterotypic cell-cell adhesion,establishment of endothelial barrier,protein targeting to plasma membrane,negative regulation of protein kinase C signaling,positive regulati…
NR / R	P01031	P01031	1.17278	1.17278	0.351442	0.333317	72	P01031	C5	Complement C5	CO5_HUMAN	12	125.446	2.25446	P	R	extracellular region,membrane attack complex,extracellular space,extracellular exosome	endopeptidase inhibitor activity,receptor binding,protein binding,chemokine activity	activation of MAPK activity,in utero embryonic development,chemotaxis,response to stress,inflammatory response,complement activation,complement activation, alternative pathway,complement activation, classical pathway,cell surface receptor signaling pathway,G-protein coupled receptor signaling pathway,positive regulation of vascular endothelial growth factor production,negative regulation of macro…
NR / R	Q9NRX4	Q9NRX4	1.17148	1.17148	0.0891759	0.133258	24	Q9NRX4	PHPT1	14 kDa phosphohistidine phosphatase	PHP14_HUMAN	2	125.243	2.25243	P	R	cytosol,extracellular exosome	phosphoprotein phosphatase activity,phosphohistidine phosphatase activity,calcium channel inhibitor activity,ion channel binding,protein binding,protein histidine phosphatase activity	protein dephosphorylation,positive regulation of insulin secretion involved in cellular response to glucose stimulus,peptidyl-histidine dephosphorylation,negative regulation of T cell receptor signaling pathway,negative regulation of lyase activity,positive regulation of cell motility,regulation of actin cytoskeleton reorganization,negative regulation of ATP citrate synthase activity
NR / R	A2RRP1	A2RRP1	1.16494	1.16494	0.802481	0.526384	16	A2RRP1	NBAS	Neuroblastoma-amplified sequence	NBAS_HUMAN	2	124.224	2.24224	P	R	endoplasmic reticulum,endoplasmic reticulum membrane,cytosol,membrane,Dsl1/NZR complex	SNARE binding	nuclear-transcribed mRNA catabolic process,retrograde vesicle-mediated transport, Golgi to ER,protein transport,negative regulation of nuclear-transcribed mRNA catabolic process, nonsense-mediated decay
NR / R	Q9UDW1	Q9UDW1	1.16493	1.16493	0.236746	0.25874	8	Q9UDW1	UQCR10	Cytochrome b-c1 complex subunit 9	QCR9_HUMAN	1	124.223	2.24223	P	R	mitochondrial inner membrane,mitochondrial respiratory chain complex III,extracellular exosome	ubiquinol-cytochrome-c reductase activity	mitochondrial electron transport, ubiquinol to cytochrome c,aerobic respiration,mitochondrial respiratory chain complex III assembly,hydrogen ion transmembrane transport
NR / R	Q15746	Q15746	1.16441	1.16441	0.891781	0.555609	40	Q15746	MYLK	Myosin light chain kinase, smooth muscle	MYLK_HUMAN	7	124.142	2.24142	P	R	stress fiber,cytoplasm,cytosol,lamellipodium,cleavage furrow,extracellular exosome,plasma membrane,actin cytoskeleton	actin binding,myosin light chain kinase activity,protein binding,calmodulin binding,ATP binding,metal ion binding,protein kinase activity	protein phosphorylation,muscle contraction,smooth muscle contraction,tonic smooth muscle contraction,positive regulation of cell migration,bleb assembly,positive regulation of calcium ion transport,aorta smooth muscle tissue morphogenesis,cellular hypotonic response,positive regulation of wound healing,cardiovascular system development
NR / R	P63173	P63173	1.15949	1.15949	0.0722897	0.114393	16	P63173	RPL38	60S ribosomal protein L38	RL38_HUMAN	2	123.378	2.23378	P	R	cytosol,focal adhesion,cytosolic large ribosomal subunit,eukaryotic 80S initiation complex,postsynaptic density,polysomal ribosome	RNA binding,structural constituent of ribosome	nuclear-transcribed mRNA catabolic process, nonsense-mediated decay,skeletal system development,ossification,rRNA processing,translation,translational initiation,regulation of translation,SRP-dependent cotranslational protein targeting to membrane,sensory perception of sound,viral transcription,90S preribosome assembly,middle ear morphogenesis,axial mesoderm development,cytoplasmic translation
NR / R	P20292	P20292	1.1586	1.1586	0.320452	0.314953	8	P20292	ALOX5AP	Arachidonate 5-lipoxygenase-activating protein	AL5AP_HUMAN	1	123.24	2.2324	P	R	nuclear envelope,endoplasmic reticulum,endoplasmic reticulum membrane,membrane,integral component of membrane,nuclear membrane	protein binding,enzyme activator activity,protein N-terminus binding,arachidonic acid binding,glutathione transferase activity,leukotriene-C4 synthase activity,glutathione peroxidase activity	leukotriene metabolic process,leukotriene biosynthetic process,lipoxygenase pathway,positive regulation of catalytic activity,protein homotrimerization,cellular response to calcium ion,lipoxin metabolic process,cellular oxidant detoxification,lipoxin biosynthetic process
NR / R	P01009	P01009	1.1498	1.1498	4.14351e-06	2.44139e-05	152	P01009	SERPINA1	Alpha-1-antitrypsin	A1AT_HUMAN	20	121.884	2.21884	P	R	Golgi membrane,extracellular region,proteinaceous extracellular matrix,extracellular space,endoplasmic reticulum,endoplasmic reticulum lumen,Golgi apparatus,ER to Golgi transport vesicle,platelet alpha granule lumen,endoplasmic reticulum-Golgi intermediate compartment membrane,intracellular membrane-bounded organelle,extracellular exosome,ficolin-1-rich granule lumen,Requires Ontology	glycoprotein binding,protease binding,serine-type endopeptidase inhibitor activity,protein binding,identical protein binding	platelet degranulation,ER to Golgi vesicle-mediated transport,acute-phase response,blood coagulation,negative regulation of endopeptidase activity,neutrophil degranulation,COPII vesicle coating,post-translational protein modification,cellular protein metabolic process
NR / R	Q13557	Q13557	1.14745	1.14745	0.464914	0.395234	24	Q13557	CAMK2D	Calcium/calmodulin-dependent protein kinase type II subunit delta	KCC2D_HUMAN	3	121.522	2.21522	P	R	nucleus,nucleoplasm,cytoplasm,cytosol,plasma membrane,membrane,endocytic vesicle membrane,sarcoplasmic reticulum membrane,sarcolemma,neuron projection,calcium channel complex	protein serine/threonine kinase activity,calmodulin-dependent protein kinase activity,Ras guanyl-nucleotide exchange factor activity,protein binding,calmodulin binding,ATP binding,sodium channel inhibitor activity,titin binding,protein homodimerization activity,ion channel binding,identical protein binding	MAPK cascade,regulation of cell growth,regulation of the force of heart contraction,regulation of membrane depolarization,regulation of transcription from RNA polymerase II promoter,protein phosphorylation,nervous system development,regulation of heart contraction,positive regulation of cardiac muscle hypertrophy,regulation of cell communication by electrical coupling,positive regulation of cardi…
NR / R	Q9H1B7	Q9H1B7	1.14079	1.14079	0.957748	0.57291	8	Q9H1B7	IRF2BPL	Interferon regulatory factor 2-binding protein-like	I2BPL_HUMAN	2	120.502	2.20502	P	R	extracellular space,nucleus,nucleoplasm,ubiquitin ligase complex	molecular_function,metal ion binding,transcriptional activator activity, RNA polymerase II transcription regulatory region sequence-specific binding,RNA polymerase II regulatory region sequence-specific DNA binding	negative regulation of transcription from RNA polymerase II promoter,positive regulation of transcription from RNA polymerase II promoter,development of secondary female sexual characteristics,nervous system development
NR / R	P08621	P08621	1.13832	1.13832	0.684756	0.488871	16	P08621	SNRNP70	U1 small nuclear ribonucleoprotein 70 kDa	RU17_HUMAN	3	120.125	2.20125	P	R	commitment complex,nucleus,nucleoplasm,spliceosomal complex,U1 snRNP,cytoplasm,nuclear speck,U2-type prespliceosome,precatalytic spliceosome	RNA binding,mRNA binding,protein binding,U1 snRNA binding,U1 snRNP binding	mRNA splicing, via spliceosome,mRNA processing,RNA splicing,regulation of ATPase activity,regulation of RNA splicing,positive regulation of mRNA splicing, via spliceosome,negative regulation of protein refolding,cellular response to retinoic acid,cellular response to tumor necrosis factor,cellular response to transforming growth factor beta stimulus,negative regulation of chaperone-mediated autop…
NR / R	P11498	P11498	1.13537	1.13537	0.222113	0.247232	192	P11498	PC	Pyruvate carboxylase, mitochondrial	PYC_HUMAN	24	119.674	2.19674	P	R	cytoplasm,mitochondrion,mitochondrial matrix,cytosol	biotin carboxylase activity,pyruvate carboxylase activity,protein binding,ATP binding,biotin binding,metal ion binding,identical protein binding	pyruvate metabolic process,gluconeogenesis,lipid metabolic process,biotin metabolic process,negative regulation of gene expression,viral RNA genome packaging,positive regulation by host of viral release from host cell,positive regulation by host of viral process
NR / R	P35749	P35749	1.13293	1.13293	2.01979e-05	0.000103781	336	P35749	MYH11	Myosin-11	MYH11_HUMAN	42	119.304	2.19304	P	R	cytosol,muscle myosin complex,myosin filament,melanosome,extracellular exosome	motor activity,protein binding,calmodulin binding,ATP binding,structural constituent of muscle,actin filament binding	muscle contraction,smooth muscle contraction,skeletal muscle myosin thick filament assembly,elastic fiber assembly,cardiac muscle fiber development
NR / R	P20774	P20774	1.13044	1.13044	0.732007	0.504063	88	P20774	OGN	Mimecan	MIME_HUMAN	9	118.926	2.18926	P	R	extracellular region,proteinaceous extracellular matrix,extracellular space,Golgi lumen,lysosomal lumen,extracellular exosome,extracellular vesicle,extracellular matrix,Requires Ontology	protein binding,growth factor activity,extracellular matrix structural constituent conferring compression resistance	axonogenesis,keratan sulfate biosynthetic process,keratan sulfate catabolic process,negative regulation of smooth muscle cell proliferation,regulation of receptor activity
NR / R	P51648	P51648	1.12134	1.12134	0.85033	0.543055	56	P51648	ALDH3A2	Fatty aldehyde dehydrogenase	AL3A2_HUMAN	8	117.55	2.1755	P	R	mitochondrial inner membrane,peroxisomal membrane,endoplasmic reticulum membrane,integral component of membrane,intracellular membrane-bounded organelle,extracellular exosome	aldehyde dehydrogenase (NAD) activity,aldehyde dehydrogenase [NAD(P)+] activity,long-chain-alcohol oxidase activity,protein binding,protein homodimerization activity,glyceraldehyde-3-phosphate dehydrogenase (NAD+) (non-phosphorylating) activity,long-chain-aldehyde dehydrogenase activity,medium-chain-aldehyde dehydrogenase activity,3-chloroallyl aldehyde dehydrogenase activity	fatty acid alpha-oxidation,cellular aldehyde metabolic process,central nervous system development,peripheral nervous system development,epidermis development,sphingolipid biosynthetic process,phytol metabolic process,oxidation-reduction process,hexadecanal metabolic process
NR / R	P61163	P61163	1.12021	1.12021	0.729872	0.503589	40	P61163	ACTR1A	Alpha-centractin	ACTZ_HUMAN	5	117.378	2.17378	P	R	manchette,cytoplasm,centrosome,centriole,cytosol,dynactin complex,microtubule associated complex,microtubule cytoskeleton,COPI-coated vesicle,myelin sheath,extracellular exosome,cell cortex region	ATP binding,protein binding	G2/M transition of mitotic cell cycle,spermatogenesis,vesicle-mediated transport,antigen processing and presentation of exogenous peptide antigen via MHC class II,ciliary basal body docking,ER to Golgi vesicle-mediated transport,regulation of G2/M transition of mitotic cell cycle
NR / R	P36543	P36543	1.11811	1.11811	0.788069	0.522903	40	P36543	ATP6V1E1	V-type proton ATPase subunit E 1	VATE1_HUMAN	5	117.063	2.17063	P	R	mitochondrion,lysosomal membrane,endosome,cytosol,microvillus,apical plasma membrane,proton-transporting two-sector ATPase complex,proton-transporting two-sector ATPase complex, catalytic domain,extracellular exosome	protein binding,hydrogen-exporting ATPase activity, phosphorylative mechanism,proton-transporting ATPase activity, rotational mechanism,ATPase binding	insulin receptor signaling pathway,ATP hydrolysis coupled proton transport,proton transport,regulation of macroautophagy,transferrin transport,ion transmembrane transport,phagosome acidification,hydrogen ion transmembrane transport
NR / R	P78386	P78386	1.11407	1.11407	0.249662	0.268489	16	P78386	KRT85	Keratin, type II cuticular Hb5	KRT85_HUMAN	2	116.456	2.16456	P	R	extracellular space,cytosol,keratin filament	structural molecule activity	epidermis development,keratinization,cornification
NR / R	P30153	P30153	1.11107	1.11107	0.408899	0.36605	96	P30153	PPP2R1A	Serine/threonine-protein phosphatase 2A 65 kDa regulatory subunit A alpha isoform	2AAA_HUMAN	11	116.006	2.16006	P	R	protein phosphatase type 2A complex,chromosome, centromeric region,nucleus,mitochondrion,cytosol,microtubule cytoskeleton,membrane,extracellular exosome,lateral plasma membrane,dendrite,glutamatergic synapse,cytoplasm	antigen binding,protein serine/threonine phosphatase activity,protein binding,protein phosphatase regulator activity,protein heterodimerization activity,protein antigen binding	G2/M transition of mitotic cell cycle,nuclear-transcribed mRNA catabolic process, nonsense-mediated decay,inactivation of MAPK activity,regulation of DNA replication,regulation of transcription, DNA-templated,protein complex assembly,protein dephosphorylation,ceramide metabolic process,apoptotic process,chromosome segregation,mitotic nuclear envelope reassembly,female meiotic division,RNA splicin…
NR / R	P00450	P00450	1.10771	1.10771	0.000896059	0.00315926	216	P00450	CP	Ceruloplasmin	CERU_HUMAN	26	115.503	2.15503	P	R	extracellular region,extracellular space,lysosomal membrane,extracellular exosome,blood microparticle,endoplasmic reticulum lumen,plasma membrane	ferroxidase activity,copper ion binding,chaperone binding,oxidoreductase activity	copper ion transport,cellular iron ion homeostasis,oxidation-reduction process,post-translational protein modification,cellular protein metabolic process,iron ion homeostasis,iron ion transport
NR / R	Q9Y6C2	Q9Y6C2	1.10572	1.10572	0.253593	0.271297	40	Q9Y6C2	EMILIN1	EMILIN-1	EMIL1_HUMAN	9	115.206	2.15206	P	R	extracellular region,proteinaceous extracellular matrix,collagen trimer,extracellular space,extracellular matrix,integrin alpha4-beta1 complex,extracellular exosome,EMILIN complex,Requires Ontology	protein binding,extracellular matrix constituent conferring elasticity,identical protein binding,integrin binding involved in cell-matrix adhesion	cell adhesion,cell-matrix adhesion,cell migration,protein homotrimerization,aortic valve morphogenesis,positive regulation of gene expression,negative regulation of gene expression,negative regulation of angiogenesis,negative regulation of transforming growth factor beta receptor signaling pathway,negative regulation of vascular endothelial growth factor receptor signaling pathway,negative regula…
NR / R	Q99623	Q99623	1.10539	1.10539	0.769105	0.516084	88	Q99623	PHB2	Prohibitin-2	PHB2_HUMAN	9	115.158	2.15158	P	R	nucleus,cytoplasm,mitochondrion,mitochondrial outer membrane,mitochondrial inner membrane,cell surface,nuclear matrix,protein complex,extracellular exosome,cell periphery,postsynaptic density,axon,macromolecular complex,presynaptic active zone,glutamatergic synapse,GABA-ergic synapse	protein binding,protein C-terminus binding,estrogen receptor binding,amide binding,protein N-terminus binding	protein import into nucleus, translocation,transcription, DNA-templated,mitochondrion organization,sister chromatid cohesion,positive regulation of exit from mitosis,negative regulation of intracellular estrogen receptor signaling pathway,negative regulation of mammary gland epithelial cell proliferation,negative regulation of apoptotic process,negative regulation of sequence-specific DNA binding…
NR / R	Q16363	Q16363	1.09222	1.09222	0.123813	0.166808	64	Q16363	LAMA4	Laminin subunit alpha-4	LAMA4_HUMAN	12	113.202	2.13202	P	R	extracellular region,basement membrane,basal lamina,extracellular exosome,extracellular matrix,Requires Ontology	receptor binding,extracellular matrix structural constituent,protein binding	cell adhesion,regulation of cell adhesion,extracellular matrix organization,regulation of cell migration,regulation of embryonic development,Requires Ontology
NR / R	P09429	P09429	1.08983	1.08983	0.395618	0.358944	24	P09429	HMGB1	High mobility group protein B1	HMGB1_HUMAN	3	112.849	2.12849	P	R	condensed chromosome,extracellular region,extracellular space,nucleus,nucleoplasm,endosome,endoplasmic reticulum-Golgi intermediate compartment,plasma membrane,cell surface,secretory granule lumen,ficolin-1-rich granule lumen,transcriptional repressor complex,alphav-beta3 integrin-HMGB1 complex,cytoplasm,nuclear chromatin	four-way junction DNA binding,bubble DNA binding,lipopolysaccharide binding,phosphatidylserine binding,damaged DNA binding,double-stranded DNA binding,single-stranded DNA binding,transcription factor activity, sequence-specific DNA binding,RNA binding,cytokine activity,protein binding,transcription factor binding,DNA binding, bending,lyase activity,C-X-C chemokine binding,chemoattractant activity…	negative regulation of transcription from RNA polymerase II promoter,myeloid dendritic cell activation,activation of innate immune response,toll-like receptor signaling pathway,dendritic cell chemotaxis,inflammatory response to antigenic stimulus,regulation of tolerance induction,regulation of T cell mediated immune response to tumor cell,DNA topological change,apoptotic DNA fragmentation,DNA rec…
NR / R	P06454	P06454	1.08571	1.08571	0.316241	0.312661	40	P06454	PTMA	Prothymosin alpha	PTMA_HUMAN	5	112.242	2.12242	P	R	nucleus,nucleoplasm,cytosol,extracellular exosome	protein binding,activating transcription factor binding,histone binding	transcription, DNA-templated,histone exchange
NR / R	Q13200	Q13200	1.07873	1.07873	0.765626	0.515616	32	Q13200	PSMD2	26S proteasome non-ATPase regulatory subunit 2	PSMD2_HUMAN	5	111.218	2.11218	P	R	proteasome complex,extracellular region,nucleoplasm,cytosol,proteasome regulatory particle,membrane,proteasome accessory complex,secretory granule lumen,extracellular exosome,ficolin-1-rich granule lumen,nucleus,proteasome regulatory particle, base subcomplex,proteasome storage granule	protein binding,enzyme regulator activity,endopeptidase activity	MAPK cascade,protein polyubiquitination,stimulatory C-type lectin receptor signaling pathway,antigen processing and presentation of exogenous peptide antigen via MHC class I, TAP-dependent,regulation of cellular amino acid metabolic process,negative regulation of G2/M transition of mitotic cell cycle,protein deubiquitination,anaphase-promoting complex-dependent catabolic process,SCF-dependent pro…
NR / R	Q8IVN8	Q8IVN8	1.07839	1.07839	0.830697	0.535706	16	Q8IVN8	SBSPON	Somatomedin-B and thrombospondin type-1 domain-containing protein	SBSPO_HUMAN	2	111.168	2.11168	P	R	proteinaceous extracellular matrix,extracellular matrix,Requires Ontology	scavenger receptor activity,polysaccharide binding,extracellular matrix structural constituent	receptor-mediated endocytosis,immune response
NR / R	P07951	P07951	1.07594	1.07594	0.451629	0.388438	80	P07951	TPM2	Tropomyosin beta chain	TPM2_HUMAN	10	110.809	2.10809	P	R	cytosol,muscle thin filament tropomyosin,actin filament,actin cytoskeleton	actin binding,structural constituent of muscle,actin filament binding,identical protein binding,protein homodimerization activity,protein heterodimerization activity	muscle contraction,actin filament organization,muscle filament sliding,regulation of ATPase activity
NR / R	Q13509	Q13509	1.07423	1.07423	0.0863366	0.130194	24	Q13509	TUBB3	Tubulin beta-3 chain	TBB3_HUMAN	4	110.56	2.1056	P	R	nucleus,cytoplasm,microtubule,microtubule cytoskeleton,axon,dendrite,neuronal cell body,extracellular exosome,cell periphery	GTPase activity,structural constituent of cytoskeleton,protein binding,GTP binding,peptide binding	cytoskeleton organization,microtubule-based process,mitotic nuclear division,axon guidance,neuron differentiation,mitotic cell cycle,microtubule cytoskeleton organization
NR / R	P35613	P35613	1.07117	1.07117	0.800832	0.526158	16	P35613	BSG	Basigin	BASI_HUMAN	3	110.114	2.10114	P	R	Golgi membrane,acrosomal membrane,mitochondrion,plasma membrane,integral component of plasma membrane,focal adhesion,membrane,sarcolemma,melanosome,intracellular membrane-bounded organelle,membrane raft,extracellular exosome,axon	protein binding,mannose binding,monocarboxylic acid transmembrane transporter activity,cadherin binding,protein binding involved in cell-cell adhesion	pyruvate metabolic process,cell surface receptor signaling pathway,embryo implantation,monocarboxylic acid transport,extracellular matrix disassembly,extracellular matrix organization,odontogenesis of dentin-containing tooth,response to peptide hormone,response to mercury ion,decidualization,leukocyte migration,response to cAMP,protein targeting to plasma membrane,protein localization to plasma m…
NR / R	P83881	P83881	1.07036	1.07036	0.311286	0.30966	16	P83881	RPL36A	60S ribosomal protein L36a	RL36A_HUMAN	2	109.996	2.09996	P	R	cytosol,ribosome,plasma membrane,cytosolic large ribosomal subunit,endoplasmic reticulum,polysomal ribosome	RNA binding,structural constituent of ribosome,protein binding	nuclear-transcribed mRNA catabolic process, nonsense-mediated decay,cytoplasmic translation,rRNA processing,translation,translational initiation,SRP-dependent cotranslational protein targeting to membrane,viral transcription
NR / R	P09669	P09669	1.06652	1.06652	0.247968	0.267407	8	P09669	COX6C	Cytochrome c oxidase subunit 6C	COX6C_HUMAN	1	109.438	2.09438	P	R	mitochondrion,mitochondrial inner membrane,integral component of membrane	cytochrome-c oxidase activity	generation of precursor metabolites and energy,mitochondrial electron transport, cytochrome c to oxygen,hydrogen ion transmembrane transport
NR / R	P51608	P51608	1.06616	1.06616	0.148601	0.188942	32	P51608	MECP2	Methyl-CpG-binding protein 2	MECP2_HUMAN	4	109.385	2.09385	P	R	heterochromatin,extracellular space,nucleus,mitochondrion,cytosol,postsynapse,gamma-tubulin complex,centrosome,nucleoplasm,chromatin	transcriptional repressor activity, RNA polymerase II core promoter proximal region sequence-specific binding,DNA binding,chromatin binding,transcription corepressor activity,RNA binding,mRNA binding,protein binding,transcription factor binding,methyl-CpG binding,double-stranded methylated DNA binding,protein domain specific binding,siRNA binding,histone deacetylase binding,protein N-terminus bin…	negative regulation of transcription from RNA polymerase II promoter,behavioral fear response,response to hypoxia,startle response,neurological system process involved in regulation of systemic arterial blood pressure,regulation of respiratory gaseous exchange by neurological system process,inositol metabolic process,mitochondrial electron transport, ubiquinol to cytochrome c,chromatin silencing,…
NR / R	P63096	P63096	1.0644	1.0644	0.0696238	0.111283	8	P63096	GNAI1	Guanine nucleotide-binding protein G(i) subunit alpha-1	GNAI1_HUMAN	1	109.13	2.0913	P	R	nucleus,nucleolus,cytoplasm,lysosomal membrane,centrosome,heterotrimeric G-protein complex,plasma membrane,midbody,membrane raft,extracellular exosome,cell cortex region	magnesium ion binding,G-protein coupled receptor binding,GTPase activity,signal transducer activity,protein binding,GTP binding,GDP binding,G-protein beta/gamma-subunit complex binding,G-protein coupled serotonin receptor binding,GTPase activating protein binding	protein folding,cell cycle,G-protein coupled receptor signaling pathway,adenylate cyclase-modulating G-protein coupled receptor signaling pathway,adenylate cyclase-inhibiting G-protein coupled receptor signaling pathway,response to peptide hormone,regulation of cAMP-mediated signaling,negative regulation of synaptic transmission,cell division,cellular response to forskolin,regulation of mitotic s…
NR / R	Q02952	Q02952	1.06068	1.06068	3.89666e-05	0.000189359	176	Q02952	AKAP12	A-kinase anchor protein 12	AKA12_HUMAN	23	108.592	2.08592	P	R	cytoplasm,cytosol,cytoskeleton,plasma membrane,focal adhesion,cell cortex,Requires Ontology	protein binding,adenylate cyclase binding,protein kinase A binding	protein targeting,G-protein coupled receptor signaling pathway,positive regulation of protein kinase A signaling,positive regulation of cAMP biosynthetic process,regulation of protein kinase C signaling,adenylate cyclase-inhibiting G-protein coupled receptor signaling pathway,regulation of protein kinase A signaling,modulation of synaptic transmission
NR / R	Q86UE4	Q86UE4	1.06018	1.06018	0.631158	0.46821	56	Q86UE4	MTDH	Protein LYRIC	LYRIC_HUMAN	7	108.518	2.08518	P	R	fibrillar center,nucleus,cytoplasm,endoplasmic reticulum,endoplasmic reticulum membrane,bicellular tight junction,integral component of membrane,apical plasma membrane,nuclear body,nuclear membrane,intercellular canaliculus,perinuclear region of cytoplasm	RNA polymerase II transcription factor binding,transcription coactivator activity,RNA binding,double-stranded RNA binding,protein binding,NF-kappaB binding	negative regulation of transcription from RNA polymerase II promoter,positive regulation of autophagy,lipopolysaccharide-mediated signaling pathway,negative regulation of apoptotic process,positive regulation of I-kappaB kinase/NF-kappaB signaling,positive regulation of angiogenesis,positive regulation of NF-kappaB transcription factor activity,positive regulation of protein kinase B signaling,bi…
NR / R	Q9HCC0	Q9HCC0	1.06007	1.06007	0.66198	0.480334	56	Q9HCC0	MCCC2	Methylcrotonoyl-CoA carboxylase beta chain, mitochondrial	MCCB_HUMAN	7	108.503	2.08503	P	R	3-methylcrotonyl-CoA carboxylase complex, mitochondrial,mitochondrion,mitochondrial matrix,cytosol,methylcrotonoyl-CoA carboxylase complex	protein binding,ATP binding,methylcrotonoyl-CoA carboxylase activity	leucine catabolic process,biotin metabolic process,branched-chain amino acid catabolic process,coenzyme A metabolic process,protein heterooligomerization
NR / R	O60437	O60437	1.05557	1.05557	0.216757	0.243521	16	O60437	PPL	Periplakin	PEPL_HUMAN	3	107.855	2.07855	P	R	cornified envelope,nucleus,mitochondrion,cytosol,cytoskeleton,desmosome,extracellular exosome,intermediate filament,cytoplasm,membrane	structural constituent of cytoskeleton,protein binding,cadherin binding,structural molecule activity	cytoskeleton organization,cornification,response to mechanical stimulus,intermediate filament cytoskeleton organization,wound healing
NR / R	Q15435	Q15435	1.05106	1.05106	0.255203	0.272352	32	Q15435	PPP1R7	Protein phosphatase 1 regulatory subunit 7	PP1R7_HUMAN	3	107.205	2.07205	P	R	nucleus,chromosome,cytoplasm,extracellular exosome	protein binding,protein phosphatase regulator activity,enzyme regulator activity	chromosome segregation,biological_process,positive regulation of protein dephosphorylation,regulation of catalytic activity,regulation of phosphoprotein phosphatase activity
NR / R	P48047	P48047	1.04783	1.04783	0.523355	0.422994	72	P48047	ATP5O	ATP synthase subunit O, mitochondrial	ATPO_HUMAN	8	106.742	2.06742	P	R	nucleus,mitochondrion,mitochondrial inner membrane,mitochondrial proton-transporting ATP synthase complex,plasma membrane,extracellular matrix,extracellular exosome	transporter activity,protein binding,drug binding,ATPase activity,transmembrane transporter activity,proton-transporting ATP synthase activity, rotational mechanism	ATP biosynthetic process,proton transport,mitochondrial ATP synthesis coupled proton transport,Requires Ontology,cristae formation,hydrogen ion transmembrane transport
NR / R	O00468	O00468	1.04726	1.04726	0.0014211	0.00471092	264	O00468	AGRN	Agrin	AGRIN_HUMAN	36	106.661	2.06661	P	R	extracellular region,basal lamina,Golgi lumen,cytosol,plasma membrane,integral component of membrane,cell junction,extracellular matrix,lysosomal lumen,synapse,extracellular exosome,basement membrane,Requires Ontology	dystroglycan binding,structural constituent of cytoskeleton,calcium ion binding,protein binding,sialic acid binding,chondroitin sulfate binding,laminin binding,heparan sulfate proteoglycan binding,extracellular matrix structural constituent	retinoid metabolic process,glycosaminoglycan biosynthetic process,glycosaminoglycan catabolic process,cytoskeleton organization,signal transduction,G-protein coupled acetylcholine receptor signaling pathway,extracellular matrix organization,glycosaminoglycan metabolic process,receptor clustering,positive regulation of GTPase activity,clustering of voltage-gated sodium channels,positive regulation…
NR / R	Q9Y2Z0	Q9Y2Z0	1.04427	1.04427	0.403886	0.363481	16	Q9Y2Z0	SUGT1	Protein SGT1 homolog	SGT1_HUMAN	4	106.232	2.06232	P	R	ubiquitin ligase complex,kinetochore,nucleus,cytosol,protein complex,macromolecular complex	protein binding	mitotic nuclear division,regulation of protein stability,positive regulation by host of symbiont catalytic activity,mitotic cell cycle,protein stabilization
NR / R	P80365	P80365	1.04326	1.04326	0.42817	0.375226	72	P80365	HSD11B2	Corticosteroid 11-beta-dehydrogenase isozyme 2	DHI2_HUMAN	7	106.088	2.06088	P	R	endoplasmic reticulum membrane	11-beta-hydroxysteroid dehydrogenase [NAD(P)] activity,steroid binding,NAD binding	response to hypoxia,regulation of blood volume by renal aldosterone,glucocorticoid biosynthetic process,female pregnancy,response to food,response to insulin,response to drug,response to glucocorticoid,oxidation-reduction process
NR / R	P18124	P18124	1.04118	1.04118	0.109535	0.153577	56	P18124	RPL7	60S ribosomal protein L7	RL7_HUMAN	8	105.792	2.05792	P	R	nucleus,nucleolus,cytoplasm,cytosol,polysome,focal adhesion,membrane,cytosolic large ribosomal subunit,intracellular ribonucleoprotein complex,extracellular exosome,postsynaptic density,ribonucleoprotein complex	DNA binding,RNA binding,mRNA binding,structural constituent of ribosome,protein binding,protein homodimerization activity	nuclear-transcribed mRNA catabolic process, nonsense-mediated decay,maturation of LSU-rRNA from tricistronic rRNA transcript (SSU-rRNA, 5.8S rRNA, LSU-rRNA),cytoplasmic translation,rRNA processing,translation,translational initiation,SRP-dependent cotranslational protein targeting to membrane,viral transcription,ribosomal large subunit biogenesis
NR / R	Q16881	Q16881	1.03819	1.03819	0.64744	0.474247	16	Q16881	TXNRD1	Thioredoxin reductase 1, cytoplasmic	TRXR1_HUMAN	4	105.365	2.05365	P	R	fibrillar center,nucleoplasm,mitochondrion,cytosol,extracellular exosome,cytoplasm	thioredoxin-disulfide reductase activity,protein binding,electron carrier activity,protein disulfide oxidoreductase activity,flavin adenine dinucleotide binding,methylselenol reductase activity,methylseleninic acid reductase activity	response to reactive oxygen species,response to oxygen radical,selenium compound metabolic process,signal transduction,nucleobase-containing small molecule interconversion,cell redox homeostasis,oxidation-reduction process,cellular oxidant detoxification,mesoderm formation,cell proliferation,regulation of lipid metabolic process,electron transport chain,cellular response to oxidative stress
NR / R	P10809	P10809	1.03716	1.03716	0.0389519	0.0717215	236	P10809	HSPD1	60 kDa heat shock protein, mitochondrial	CH60_HUMAN	27	105.219	2.05219	P	R	extracellular space,cytoplasm,mitochondrion,mitochondrial inner membrane,mitochondrial matrix,early endosome,peroxisomal matrix,rough endoplasmic reticulum,Golgi apparatus,cytosol,plasma membrane,clathrin-coated pit,cell surface,membrane,mitochondrial crista,coated vesicle,secretory granule,extracellular matrix,zymogen granule,myelin sheath,protein complex,membrane raft,lipopolysaccharide recepto…	lipopolysaccharide binding,protease binding,p53 binding,DNA replication origin binding,single-stranded DNA binding,RNA binding,double-stranded RNA binding,protein binding,ATP binding,high-density lipoprotein particle binding,ATPase activity,enzyme binding,ubiquitin protein ligase binding,protein complex binding,apolipoprotein binding,apolipoprotein A-I binding,insulin binding,protein binding invo…	response to hypoxia,detection of misfolded protein,B cell cytokine production,MyD88-dependent toll-like receptor signaling pathway,positive regulation of T cell mediated immune response to tumor cell,response to ischemia,regulation of transcription from RNA polymerase II promoter,'de novo' protein folding,activation of cysteine-type endopeptidase activity involved in apoptotic process,response to…
NR / R	P56199	P56199	1.03515	1.03515	0.993234	0.581787	32	P56199	ITGA1	Integrin alpha-1	ITA1_HUMAN	7	104.933	2.04933	P	R	acrosomal vesicle,plasma membrane,focal adhesion,integrin complex,external side of plasma membrane,cell surface,membrane,integrin alpha1-beta1 complex,neuron projection,perikaryon,membrane raft,basal part of cell,extracellular exosome	receptor binding,protein binding,collagen binding,protein phosphatase binding,metal ion binding,collagen binding involved in cell-matrix adhesion	activation of MAPK activity,muscle contraction,cell-matrix adhesion,integrin-mediated signaling pathway,negative regulation of cell proliferation,extracellular matrix organization,neutrophil chemotaxis,positive regulation of phosphoprotein phosphatase activity,negative regulation of epidermal growth factor receptor signaling pathway,vasodilation,positive regulation of neuron apoptotic process,cel…
NR / R	Q9Y2Q5	Q9Y2Q5	1.03014	1.03014	0.460416	0.393026	8	Q9Y2Q5	LAMTOR2	Ragulator complex protein LAMTOR2	LTOR2_HUMAN	1	104.223	2.04223	P	R	lysosomal membrane,late endosome,plasma membrane,endosome membrane,specific granule membrane,extracellular exosome,tertiary granule membrane,Ragulator complex	protein binding,guanyl-nucleotide exchange factor activity,protein complex scaffold	MAPK cascade,activation of MAPKK activity,cell cycle arrest,cell growth,macroautophagy,positive regulation of TOR signaling,cellular protein localization,neutrophil degranulation,positive regulation of GTPase activity,cellular response to amino acid stimulus,regulation of cell growth,regulation of macroautophagy
NR / R	Q03252	Q03252	1.02917	1.02917	0.229296	0.252652	104	Q03252	LMNB2	Lamin-B2	LMNB2_HUMAN	18	104.085	2.04085	P	R	nuclear inner membrane,lamin filament,nuclear membrane	molecular_function,structural molecule activity,protein binding	biological_process
NR / R	Q8WX93	Q8WX93	1.02862	1.02862	0.803931	0.527022	40	Q8WX93	PALLD	Palladin	PALLD_HUMAN	7	104.007	2.04007	P	R	ruffle,podosome,nucleus,cytosol,actin filament,plasma membrane,focal adhesion,actin cytoskeleton,Z disc,lamellipodium,axon,growth cone	actin binding,protein binding,muscle alpha-actinin binding,protein binding involved in cell-cell adhesion	keratinocyte development,epithelial cell morphogenesis,cytoskeleton organization,cell migration,actin cytoskeleton organization,axon guidance,homophilic cell adhesion via plasma membrane adhesion molecules,dendrite self-avoidance
NR / R	Q16134	Q16134	1.02772	1.02772	0.322213	0.315884	48	Q16134	ETFDH	Electron transfer flavoprotein-ubiquinone oxidoreductase, mitochondrial	ETFD_HUMAN	6	103.879	2.03879	P	R	mitochondrial matrix,mitochondrial electron transfer flavoprotein complex,integral component of mitochondrial inner membrane,mitochondrial membrane	electron-transferring-flavoprotein dehydrogenase activity,electron carrier activity,oxidoreductase activity,oxidoreductase activity, oxidizing metal ions with flavin as acceptor,metal ion binding,quinone binding,ubiquinone binding,flavin adenine dinucleotide binding,4 iron, 4 sulfur cluster binding	response to oxidative stress,electron transport chain,respiratory electron transport chain,fatty acid beta-oxidation using acyl-CoA dehydrogenase
NR / R	P07357	P07357	1.02533	1.02533	0.664038	0.480661	56	P07357	C8A	Complement component C8 alpha chain	CO8A_HUMAN	9	103.542	2.03542	P	R	extracellular region,membrane attack complex,extracellular space,membrane,extracellular exosome,blood microparticle	complement binding,protein complex binding,macromolecular complex binding	immune response,complement activation,complement activation, alternative pathway,complement activation, classical pathway,cytolysis,regulation of complement activation
NR / R	Q99471	Q99471	1.0216	1.0216	0.310869	0.309452	16	Q99471	PFDN5	Prefoldin subunit 5	PFD5_HUMAN	2	103.017	2.03017	P	R	nucleus,cytoplasm,prefoldin complex	transcription corepressor activity,protein binding,unfolded protein binding	regulation of transcription, DNA-templated,protein folding,negative regulation of transcription, DNA-templated,retina development in camera-type eye,negative regulation of canonical Wnt signaling pathway
NR / R	P04275	P04275	1.02011	1.02011	0.772892	0.517136	48	P04275	VWF	von Willebrand factor	VWF_HUMAN	10	102.808	2.02808	P	R	extracellular region,proteinaceous extracellular matrix,endoplasmic reticulum,extracellular matrix,platelet alpha granule,platelet alpha granule lumen,Weibel-Palade body,extracellular exosome,Requires Ontology	glycoprotein binding,protease binding,integrin binding,protein binding,collagen binding,immunoglobulin binding,identical protein binding,protein homodimerization activity,protein N-terminus binding,chaperone binding,extracellular matrix structural constituent	platelet degranulation,cell adhesion,blood coagulation,blood coagulation, intrinsic pathway,hemostasis,response to wounding,platelet activation,extracellular matrix organization,cell-substrate adhesion,protein homooligomerization
NR / R	P80723	P80723	1.01608	1.01608	0.298835	0.301423	40	P80723	BASP1	Brain acid soluble protein 1	BASP1_HUMAN	8	102.242	2.02242	P	R	nucleus,cytoplasm,cytoskeleton,plasma membrane,nuclear speck,cell junction,growth cone,vesicle,extracellular exosome,COP9 signalosome	transcription corepressor activity,protein binding,protein domain specific binding,transcription regulatory region DNA binding	thorax and anterior abdomen determination,gonad development,substantia nigra development,negative regulation of transcription, DNA-templated,mesenchymal to epithelial transition,positive regulation of heart growth,diaphragm development,metanephric mesenchyme development,glomerular visceral epithelial cell differentiation,positive regulation of metanephric ureteric bud development
NR / R	P07900	P07900	1.01578	1.01578	0.936709	0.567417	192	P07900	HSP90AA1	Heat shock protein HSP 90-alpha	HS90A_HUMAN	24	102.2	2.022	P	R	extracellular region,nucleus,nucleoplasm,cytoplasm,cytosol,plasma membrane,membrane,ruffle membrane,secretory granule lumen,melanosome,lysosomal lumen,myelin sheath,extracellular exosome,endocytic vesicle lumen,ficolin-1-rich granule lumen,macromolecular complex,neuronal cell body,dendritic growth cone,axonal growth cone,perinuclear region of cytoplasm,cell surface	nucleotide binding,RNA binding,protein tyrosine kinase activity,protein binding,ATP binding,ATPase activity,MHC class II protein complex binding,nitric-oxide synthase regulator activity,TPR domain binding,identical protein binding,protein homodimerization activity,histone deacetylase binding,GTPase binding,unfolded protein binding,DNA polymerase binding,disordered domain specific binding,protein …	G2/M transition of mitotic cell cycle,mitochondrial transport,receptor-mediated endocytosis,response to unfolded protein,telomere maintenance via telomerase,signal transduction,response to heat,response to cold,peptidyl-tyrosine phosphorylation,regulation of protein ubiquitination,Fc-gamma receptor signaling pathway involved in phagocytosis,ERBB2 signaling pathway,protein refolding,regulation of …
NR / R	P27635	P27635	1.01397	1.01397	0.68928	0.490448	16	P27635	RPL10	60S ribosomal protein L10	RL10_HUMAN	3	101.945	2.01945	P	R	nucleus,endoplasmic reticulum,cytosol,membrane,cytosolic large ribosomal subunit,protein complex,smooth endoplasmic reticulum,macromolecular complex	RNA binding,structural constituent of ribosome,protein binding,translation regulator activity	ribosomal large subunit assembly,negative regulation of transcription from RNA polymerase II promoter,nuclear-transcribed mRNA catabolic process, nonsense-mediated decay,rRNA processing,translation,translational initiation,SRP-dependent cotranslational protein targeting to membrane,viral transcription,negative regulation of apoptotic process,regulation of translation,embryonic brain development
NR / R	Q14956	Q14956	1.01344	1.01344	0.335903	0.323608	16	Q14956	GPNMB	Transmembrane glycoprotein NMB	GPNMB_HUMAN	2	101.871	2.01871	P	R	plasma membrane,integral component of plasma membrane,integral component of membrane,melanosome,early endosome membrane,melanosome membrane	integrin binding,protein binding,heparin binding,chemoattractant activity,syndecan binding,receptor agonist activity	osteoblast differentiation,negative regulation of cytokine production,positive regulation of protein phosphorylation,cell adhesion,signal transduction,cell-cell signaling,negative regulation of cell proliferation,bone mineralization,positive regulation of cell migration,positive regulation of protein autophosphorylation,negative regulation of tumor necrosis factor production,regulation of tissue …
NR / R	Q92522	Q92522	1.00925	1.00925	0.388913	0.355165	24	Q92522	H1FX	Histone H1x	H1X_HUMAN	4	101.287	2.01287	P	R	nucleosome,nucleus,nucleolus	DNA binding,RNA binding,cadherin binding,protein binding,nucleosomal DNA binding,double-stranded DNA binding	nucleosome assembly,negative regulation of chromatin silencing,regulation of transcription, DNA-templated,chromosome condensation,nucleosome positioning,negative regulation of DNA recombination
NR / R	P61247	P61247	1.00803	1.00803	0.303807	0.304767	96	P61247	RPS3A	40S ribosomal protein S3a	RS3A_HUMAN	12	101.117	2.01117	P	R	nucleus,nucleoplasm,nucleolus,cytoplasm,endoplasmic reticulum,cytosol,focal adhesion,cytosolic small ribosomal subunit,intracellular ribonucleoprotein complex,extracellular matrix,extracellular exosome,synapse,ribonucleoprotein complex	RNA binding,structural constituent of ribosome,protein binding,mRNA 5'-UTR binding	nuclear-transcribed mRNA catabolic process, nonsense-mediated decay,rRNA processing,translation,translational initiation,SRP-dependent cotranslational protein targeting to membrane,viral transcription,cell differentiation,negative regulation of apoptotic process
NR / R	P36269	P36269	1.00795	1.00795	0.61927	0.463226	56	P36269	GGT5	Glutathione hydrolase 5 proenzyme	GGT5_HUMAN	8	101.105	2.01105	P	R	plasma membrane,integral component of membrane,anchored component of external side of plasma membrane,intrinsic component of plasma membrane	gamma-glutamyltransferase activity,glutathione hydrolase activity,peptidyltransferase activity,Requires Ontology	proteolysis,cellular amino acid metabolic process,leukotriene metabolic process,glutathione metabolic process,glutathione biosynthetic process,glutathione catabolic process,inflammatory response,leukotriene biosynthetic process,leukotriene D4 biosynthetic process,translation,fatty acid metabolic process,glutamate metabolic process,cysteine biosynthetic process
NR / R	P04114	P04114	1.0042	1.0042	0.465129	0.39532	104	P04114	APOB	Apolipoprotein B-100	APOB_HUMAN	29	100.583	2.00583	P	R	extracellular region,extracellular space,cytoplasm,early endosome,endoplasmic reticulum lumen,endoplasmic reticulum membrane,smooth endoplasmic reticulum,cytosol,plasma membrane,endosome membrane,clathrin-coated endocytic vesicle membrane,endosome lumen,mature chylomicron,chylomicron remnant,very-low-density lipoprotein particle,low-density lipoprotein particle,intermediate-density lipoprotein pa…	protein binding,phospholipid binding,heparin binding,cholesterol transporter activity,lipase binding,low-density lipoprotein particle receptor binding,receptor binding	retinoid metabolic process,in utero embryonic development,toll-like receptor signaling pathway,triglyceride mobilization,receptor-mediated endocytosis,spermatogenesis,nervous system development,cholesterol metabolic process,fertilization,response to virus,response to carbohydrate,post-embryonic development,response to selenium ion,positive regulation of gene expression,positive regulation of macr…
NR / R	P02760	P02760	1.00229	1.00229	0.0898089	0.134039	64	P02760	AMBP	Protein AMBP	AMBP_HUMAN	7	100.318	2.00318	P	R	extracellular region,extracellular space,plasma membrane,cell surface,intracellular membrane-bounded organelle,extracellular exosome,blood microparticle,Requires Ontology	serine-type endopeptidase inhibitor activity,protein binding,calcium channel inhibitor activity,IgA binding,heme binding,small molecule binding,protein homodimerization activity,calcium oxalate binding	receptor-mediated endocytosis,cell adhesion,female pregnancy,negative regulation of endopeptidase activity,viral process,protein-chromophore linkage,protein catabolic process,heme catabolic process,negative regulation of JNK cascade,negative regulation of immune response
NR / R	P61626	P61626	1.00002	1.00002	0.89076	0.555609	40	P61626	LYZ	Lysozyme C	LYSC_HUMAN	5	100.003	2.00003	P	R	extracellular region,extracellular space,azurophil granule lumen,specific granule lumen,extracellular exosome,tertiary granule lumen	lysozyme activity,identical protein binding	retina homeostasis,inflammatory response,antimicrobial humoral response,cytolysis,defense response to bacterium,neutrophil degranulation,cellular protein metabolic process,killing of cells of other organism,defense response to Gram-positive bacterium,defense response to Gram-negative bacterium
NR / R	Q9UJ68	Q9UJ68	0.993812	0.993812	0.208438	0.237303	24	Q9UJ68	MSRA	Mitochondrial peptide methionine sulfoxide reductase	MSRA_HUMAN	3	99.144	1.99144	P	R	nucleoplasm,mitochondrion,cytosol,actin cytoskeleton,membrane,extracellular exosome,cytoplasm	peptide-methionine (S)-S-oxide reductase activity,L-methionine-(S)-S-oxide reductase activity	cellular protein modification process,methionine metabolic process,response to oxidative stress,protein repair,oxidation-reduction process,cellular response to oxidative stress
NR / R	Q9HB71	Q9HB71	0.992002	0.992002	0.291607	0.295927	16	Q9HB71	CACYBP	Calcyclin-binding protein	CYBP_HUMAN	2	98.8943	1.98894	P	R	nuclear envelope lumen,nucleoplasm,cytosol,SCF ubiquitin ligase complex,beta-catenin destruction complex,neuron projection,cell body,extracellular exosome,nucleus	protein binding,protein domain specific binding,ubiquitin protein ligase binding,protein homodimerization activity,tubulin binding,S100 protein binding	aging,positive regulation of DNA replication,cardiac muscle cell differentiation,response to growth hormone,negative regulation of cell death,cellular response to calcium ion,cellular response to leukemia inhibitory factor,heart development
NR / R	P61026	P61026	0.991504	0.991504	0.873768	0.551222	40	P61026	RAB10	Ras-related protein Rab-10	RAB10_HUMAN	5	98.8257	1.98826	P	R	Golgi membrane,endosome,endoplasmic reticulum membrane,Golgi apparatus,trans-Golgi network,cytosol,plasma membrane,cell-cell adherens junction,focal adhesion,cilium,cytoplasmic vesicle membrane,secretory granule membrane,phagocytic vesicle membrane,insulin-responsive compartment,recycling endosome,recycling endosome membrane,extracellular exosome,exocytic vesicle,endoplasmic reticulum tubular net…	GTPase activity,protein binding,GTP binding,GDP binding,myosin V binding,cadherin binding involved in cell-cell adhesion	Golgi to plasma membrane transport,vesicle docking involved in exocytosis,axonogenesis,protein secretion,vesicle-mediated transport,endosomal transport,antigen processing and presentation,polarized epithelial cell differentiation,cellular response to insulin stimulus,Golgi to plasma membrane protein transport,neutrophil degranulation,establishment of neuroblast polarity,membrane organization,baso…
NR / R	P52272	P52272	0.98844	0.98844	0.505839	0.41407	112	P52272	HNRNPM	Heterogeneous nuclear ribonucleoprotein M	HNRPM_HUMAN	17	98.4038	1.98404	P	R	nucleoplasm,spliceosomal complex,nucleolus,integral component of plasma membrane,membrane,nuclear matrix,extracellular matrix,paraspeckles,extracellular exosome,catalytic step 2 spliceosome,Requires Ontology,nucleus,post-mRNA release spliceosomal complex,ribonucleoprotein complex,cytoplasm	RNA binding,protein binding,protein domain specific binding,mRNA binding	alternative mRNA splicing, via spliceosome,mRNA splicing, via spliceosome,fibroblast growth factor receptor signaling pathway,gene expression,RNA metabolic process,regulation of mRNA stability involved in response to oxidative stress
NR / R	P0DN76;Q01081	P0DN76;Q01081	0.985872	0.985872	0.307048	0.307209	24	P0DN76;Q01081	U2AF1L5;U2AF1	Splicing factor U2AF 35 kDa subunit-like protein;Splicing factor U2AF 35 kDa subunit	U2AF5_HUMAN;U2AF1_HUMAN	3	98.0511	1.98051	P	R	nuclear speck,U2AF,nucleoplasm,spliceosomal complex;nucleoplasm,spliceosomal complex,Cajal body,nuclear speck,catalytic step 2 spliceosome,U2AF	RNA binding,metal ion binding,pre-mRNA 3'-splice site binding;RNA binding,protein binding,pre-mRNA 3'-splice site binding,metal ion binding,RS domain binding	mRNA splicing, via spliceosome;mRNA splicing, via spliceosome,termination of RNA polymerase II transcription,mRNA processing,RNA export from nucleus,mRNA export from nucleus,RNA splicing,mRNA 3'-end processing,regulation of mitophagy,positive regulation of protein targeting to mitochondrion
NR / R	P14866	P14866	0.985488	0.985488	0.477042	0.400773	64	P14866	HNRNPL	Heterogeneous nuclear ribonucleoprotein L	HNRPL_HUMAN	8	97.9983	1.97998	P	R	nucleus,nucleoplasm,cytosol,membrane,intracellular ribonucleoprotein complex,ribonucleoprotein granule,pronucleus,perinuclear region of cytoplasm,extracellular exosome,ribonucleoprotein complex	RNA binding,mRNA 3'-UTR binding,protein binding,transcription regulatory region DNA binding,pre-mRNA intronic binding,mRNA CDS binding	regulation of alternative mRNA splicing, via spliceosome,mRNA splicing, via spliceosome,RNA processing,circadian rhythm,gene expression,cellular response to amino acid starvation,positive regulation of translation,negative regulation of mRNA splicing, via spliceosome,response to peptide,positive regulation of mRNA binding,RNA metabolic process
NR / R	P68431	P68431	0.984871	0.984871	0.245074	0.264859	40	P68431	HIST1H3A	Histone H3.1	H31_HUMAN	4	97.9136	1.97914	P	R	nuclear chromosome,nuclear chromosome, telomeric region,nucleosome,nuclear nucleosome,extracellular region,nucleus,nucleoplasm,membrane,protein complex,extracellular exosome,macromolecular complex	DNA binding,protein binding,histone binding,cadherin binding,protein heterodimerization activity,nucleosomal DNA binding	chromatin silencing at rDNA,chromatin organization,nucleosome assembly,DNA replication-dependent nucleosome assembly,blood coagulation,gene silencing by RNA,telomere organization,cellular protein metabolic process,negative regulation of gene expression, epigenetic,positive regulation of gene expression, epigenetic,protein heterotetramerization,regulation of gene silencing,interleukin-7-mediated s…
NR / R	P78527	P78527	0.977001	0.977001	0.126117	0.168897	112	P78527	PRKDC	DNA-dependent protein kinase catalytic subunit	PRKDC_HUMAN	22	96.8369	1.96837	P	R	nuclear chromosome, telomeric region,nucleus,nucleoplasm,transcription factor complex,nucleolus,cytosol,DNA-dependent protein kinase-DNA ligase 4 complex,membrane,extracellular matrix,protein-DNA complex,protein complex,nonhomologous end joining complex,macromolecular complex	double-stranded DNA binding,RNA binding,protein kinase activity,protein serine/threonine kinase activity,DNA-dependent protein kinase activity,protein binding,ATP binding,transcription factor binding,enzyme binding,protein domain specific binding	somitogenesis,negative regulation of protein phosphorylation,B cell lineage commitment,pro-B cell differentiation,T cell lineage commitment,negative regulation of immunoglobulin production,positive regulation of immune system process,double-strand break repair,double-strand break repair via nonhomologous end joining,cellular protein modification process,protein phosphorylation,brain development,h…
NR / R	P50895	P50895	0.970277	0.970277	0.907252	0.559961	56	P50895	BCAM	Basal cell adhesion molecule	BCAM_HUMAN	8	95.9217	1.95922	P	R	plasma membrane,integral component of plasma membrane,external side of plasma membrane,extracellular exosome,extracellular region,Requires Ontology	transmembrane signaling receptor activity,laminin receptor activity,protein binding,protein C-terminus binding,laminin binding	cell adhesion,cell-matrix adhesion,signal transduction
NR / R	P61106	P61106	0.968318	0.968318	0.503541	0.413289	48	P61106	RAB14	Ras-related protein Rab-14	RAB14_HUMAN	6	95.6559	1.95656	P	R	Golgi membrane,intracellular,lysosome,lysosomal membrane,early endosome,late endosome,rough endoplasmic reticulum,Golgi stack,trans-Golgi network,cytosol,plasma membrane,trans-Golgi network transport vesicle,cytoplasmic vesicle membrane,early endosome membrane,nuclear outer membrane-endoplasmic reticulum membrane network,intracellular membrane-bounded organelle,phagocytic vesicle,perinuclear regi…	GTPase activity,protein binding,GTP binding,GDP binding,myosin V binding	phosphatidylinositol biosynthetic process,Golgi to endosome transport,fibroblast growth factor receptor signaling pathway,embryo development,protein transport,vesicle-mediated transport,regulation of endocytosis,endocytic recycling,regulation of protein localization,defense response to bacterium,neutrophil degranulation,intracellular transport,membrane organization,phagosome maturation,regulation…
NR / R	P50579	P50579	0.968004	0.968004	0.796679	0.525285	8	P50579	METAP2	Methionine aminopeptidase 2	MAP2_HUMAN	1	95.6132	1.95613	P	R	cytoplasm,cytosol,plasma membrane	RNA binding,aminopeptidase activity,metalloexopeptidase activity,metal ion binding,metalloaminopeptidase activity	protein processing,peptidyl-methionine modification,regulation of rhodopsin mediated signaling pathway,N-terminal protein amino acid modification,protein initiator methionine removal
NR / R	P06703	P06703	0.96607	0.96607	0.533256	0.427731	24	P06703	S100A6	Protein S100-A6	S10A6_HUMAN	4	95.3511	1.95351	P	R	ruffle,nucleus,nuclear envelope,cytoplasm,cytosol,extrinsic component of cytoplasmic side of plasma membrane,perinuclear region of cytoplasm,extracellular exosome,extracellular region,plasma membrane,Requires Ontology	calcium ion binding,protein binding,tropomyosin binding,zinc ion binding,ion transmembrane transporter activity,protein homodimerization activity,S100 protein binding,calcium-dependent protein binding	signal transduction,axonogenesis,ion transmembrane transport,positive regulation of fibroblast proliferation
NR / R	Q01082	Q01082	0.96019	0.96019	0.0936216	0.137616	536	Q01082	SPTBN1	Spectrin beta chain, non-erythrocytic 1	SPTB2_HUMAN	68	94.5566	1.94557	P	R	nucleolus,cytoplasm,cytosol,spectrin,postsynaptic density,spectrin-associated cytoskeleton,axolemma,M band,cuticular plate,protein complex,extracellular exosome,macromolecular complex,glutamatergic synapse	RNA binding,actin binding,Ras guanyl-nucleotide exchange factor activity,structural constituent of cytoskeleton,protein binding,calmodulin binding,phospholipid binding,ankyrin binding,protein complex binding,cadherin binding,GTPase binding,macromolecular complex binding	MAPK cascade,mitotic cytokinesis,ER to Golgi vesicle-mediated transport,plasma membrane organization,cytoskeleton organization,common-partner SMAD protein phosphorylation,SMAD protein import into nucleus,axon guidance,Golgi to plasma membrane protein transport,positive regulation of GTPase activity,actin filament capping,membrane assembly,protein targeting to plasma membrane,positive regulation o…
NR / R	P52758	P52758	0.959527	0.959527	0.0631022	0.103317	64	P52758	RIDA	2-iminobutanoate/2-iminopropanoate deaminase	RIDA_HUMAN	6	94.4673	1.94467	P	R	nucleus,cytoplasm,mitochondrion,peroxisome,cytosol,extracellular exosome,mitochondrial matrix	RNA binding,endoribonuclease activity, producing 3'-phosphomonoesters,long-chain fatty acid binding,protein homodimerization activity,transition metal ion binding,platinum binding,xenon atom binding,deaminase activity	kidney development,regulation of translational termination,brain development,negative regulation of translation,lung development,response to lipid,negative regulation of epithelial cell proliferation,G1 to G0 transition,RNA phosphodiester bond hydrolysis, endonucleolytic,response to salt,L-threonine catabolic process to glycine,organonitrogen compound catabolic process
NR / R	P07305	P07305	0.944228	0.944228	0.475493	0.400021	48	P07305	H1F0	Histone H1.0	H10_HUMAN	6	92.4159	1.92416	P	R	nucleosome,nuclear chromatin,nucleus,nucleoplasm,nuclear euchromatin,Golgi apparatus,actin cytoskeleton,nuclear body,transcriptional repressor complex	AT DNA binding,RNA binding,protein binding,chromatin DNA binding,double-stranded DNA binding,nucleosomal DNA binding	apoptotic DNA fragmentation,nucleosome assembly,negative regulation of transcription from RNA polymerase II promoter,chromatin silencing,positive regulation of transcription regulatory region DNA binding,regulation of transcription, DNA-templated,nucleosome positioning,chromosome condensation,negative regulation of DNA recombination,negative regulation of chromatin silencing
NR / R	P55327	P55327	0.938821	0.938821	0.617567	0.462844	16	P55327	TPD52	Tumor protein D52	TPD52_HUMAN	2	91.6961	1.91696	P	R	cytoplasm,endoplasmic reticulum,perinuclear region of cytoplasm	calcium ion binding,protein binding,protein homodimerization activity,protein heterodimerization activity	anatomical structure morphogenesis,B cell differentiation,secretion
NR / R	Q92905	Q92905	0.937966	0.937966	0.0441502	0.078954	16	Q92905	COPS5	COP9 signalosome complex subunit 5	CSN5_HUMAN	2	91.5825	1.91583	P	R	nucleus,nucleoplasm,cytoplasm,cytosol,eukaryotic translation initiation factor 3 complex,synaptic vesicle,COP9 signalosome,cell junction,perinuclear region of cytoplasm,chromatin	transcription coactivator activity,translation initiation factor activity,thiol-dependent ubiquitin-specific protease activity,protein binding,metallopeptidase activity,metal ion binding,metalloendopeptidase activity,NEDD8-specific protease activity,enzyme binding,macrophage migration inhibitory factor binding	protein deneddylation,nucleotide-excision repair, DNA damage recognition,transcription-coupled nucleotide-excision repair,transcription from RNA polymerase II promoter,translation,translational initiation,protein deubiquitination,positive regulation of transcription from RNA polymerase II promoter,regulation of JNK cascade,regulation of cell cycle,regulation of IRE1-mediated unfolded protein resp…
NR / R	Q16698	Q16698	0.931492	0.931492	0.563898	0.440918	80	Q16698	DECR1	2,4-dienoyl-CoA reductase, mitochondrial	DECR_HUMAN	10	90.7247	1.90725	P	R	nucleus,nucleoplasm,mitochondrion,mitochondrial matrix,cytosol,extracellular exosome	2,4-dienoyl-CoA reductase (NADPH) activity,oxidoreductase activity, acting on NAD(P)H,NADPH binding	fatty acid beta-oxidation,protein homotetramerization,Requires Ontology
NR / R	P25685	P25685	0.928637	0.928637	0.285143	0.292081	8	P25685	DNAJB1	DnaJ homolog subfamily B member 1	DNJB1_HUMAN	1	90.3477	1.90348	P	R	nucleus,nucleoplasm,nucleolus,cytoplasm,cytosol,extracellular exosome,postsynaptic density,neuronal cell body,dendritic spine,Requires Ontology,glutamatergic synapse	RNA polymerase II transcription corepressor activity,ATPase activator activity,protein binding,Hsp70 protein binding,cadherin binding,unfolded protein binding,chaperone binding,ATPase binding,transcription corepressor activity	response to unfolded protein,positive regulation of ATPase activity,chaperone mediated protein folding requiring cofactor,chaperone cofactor-dependent protein refolding,negative regulation of inclusion body assembly,negative regulation of transcription from RNA polymerase II promoter in response to stress,regulation of cellular response to heat,forebrain development,negative regulation of transcr…
NR / R	Q01844	Q01844	0.922715	0.922715	0.515818	0.419035	8	Q01844	EWSR1	RNA-binding protein EWS	EWS_HUMAN	1	89.568	1.89568	P	R	nucleus,nucleolus,cytoplasm,plasma membrane	RNA binding,protein binding,calmodulin binding,zinc ion binding,identical protein binding,metal ion binding	transcription, DNA-templated,regulation of transcription, DNA-templated
NR / R	Q9BSE5	Q9BSE5	0.921946	0.921946	0.0413224	0.0748861	72	Q9BSE5	AGMAT	Agmatinase, mitochondrial	SPEB_HUMAN	9	89.4669	1.89467	P	R	mitochondrion,extracellular exosome	agmatinase activity,metal ion binding	spermidine biosynthetic process,putrescine biosynthetic process from arginine,agmatine biosynthetic process
NR / R	Q8TB61	Q8TB61	0.918701	0.918701	0.505124	0.413908	8	Q8TB61	SLC35B2	Adenosine 3'-phospho 5'-phosphosulfate transporter 1	S35B2_HUMAN	1	89.0412	1.89041	P	R	Golgi membrane,Golgi apparatus,membrane,integral component of membrane,integral component of Golgi membrane,integral component of endoplasmic reticulum membrane	signal transducer activity,3'-phosphoadenosine 5'-phosphosulfate transmembrane transporter activity,transmembrane transporter activity	signal transduction,positive regulation of I-kappaB kinase/NF-kappaB signaling,3'-phosphoadenosine 5'-phosphosulfate transport,3'-phosphoadenosine 5'-phosphosulfate biosynthetic process,3'-phospho-5'-adenylyl sulfate transmembrane transport
NR / R	P39060	P39060	0.917776	0.917776	0.74415	0.508073	128	P39060	COL18A1	Collagen alpha-1(XVIII) chain	COIA1_HUMAN	15	88.92	1.8892	P	R	extracellular region,collagen trimer,basement membrane,extracellular space,endoplasmic reticulum lumen,extracellular matrix,extracellular exosome,Requires Ontology	structural molecule activity,metal ion binding,extracellular matrix structural constituent conferring tensile strength,extracellular matrix structural constituent	angiogenesis,endothelial cell morphogenesis,cell adhesion,visual perception,positive regulation of cell proliferation,negative regulation of cell proliferation,animal organ morphogenesis,extracellular matrix organization,positive regulation of cell migration,collagen catabolic process,response to drug,response to hydrostatic pressure,positive regulation of endothelial cell apoptotic process
NR / R	P60866	P60866	0.912444	0.912444	0.809491	0.528863	16	P60866	RPS20	40S ribosomal protein S20	RS20_HUMAN	2	88.2232	1.88223	P	R	nucleoplasm,cytosol,membrane,cytosolic small ribosomal subunit,extracellular matrix,extracellular exosome,synapse	RNA binding,structural constituent of ribosome,protein binding	nuclear-transcribed mRNA catabolic process, nonsense-mediated decay,rRNA processing,translation,translational initiation,SRP-dependent cotranslational protein targeting to membrane,viral transcription
NR / R	P51570	P51570	0.91105	0.91105	0.716786	0.498721	48	P51570	GALK1	Galactokinase	GALK1_HUMAN	7	88.0414	1.88041	P	R	cytoplasm,cytosol,membrane,extracellular exosome	galactokinase activity,ATP binding,galactose binding	galactose metabolic process,galactose catabolic process,galactitol metabolic process,carbohydrate phosphorylation,glycolytic process from galactose,galactose catabolic process via UDP-galactose
NR / R	P29692	P29692	0.90734	0.90734	0.96392	0.575017	40	P29692	EEF1D	Elongation factor 1-delta	EF1D_HUMAN	6	87.5584	1.87558	P	R	fibrillar center,nucleus,cytoplasm,cytosol,eukaryotic translation elongation factor 1 complex,endoplasmic reticulum	DNA binding,translation elongation factor activity,signal transducer activity,protein binding,translation factor activity, RNA binding,cadherin binding	transcription, DNA-templated,regulation of transcription, DNA-templated,translational elongation,signal transduction,positive regulation of I-kappaB kinase/NF-kappaB signaling,cellular response to ionizing radiation
NR / R	Q9UGI8	Q9UGI8	0.906537	0.906537	0.312496	0.310276	40	Q9UGI8	TES	Testin	TES_HUMAN	8	87.454	1.87454	P	R	nucleus,cytosol,plasma membrane,focal adhesion,cell junction,protein complex,macromolecular complex	RNA binding,protein binding,zinc ion binding,cadherin binding	negative regulation of cell proliferation
NR / R	P08575	P08575	0.906181	0.906181	0.677683	0.485608	8	P08575	PTPRC	Receptor-type tyrosine-protein phosphatase C	PTPRC_HUMAN	3	87.4078	1.87408	P	R	plasma membrane,integral component of plasma membrane,focal adhesion,external side of plasma membrane,cell surface,membrane,secretory granule membrane,membrane raft,extracellular exosome,cytoplasmic side of plasma membrane,integral component of membrane,bleb,membrane microdomain	protein tyrosine phosphatase activity,transmembrane receptor protein tyrosine phosphatase activity,protein binding,protein kinase binding,receptor binding,heparin binding,ankyrin binding,spectrin binding,protein homodimerization activity,heparan sulfate proteoglycan binding	negative regulation of T cell mediated cytotoxicity,negative regulation of cytokine-mediated signaling pathway,hematopoietic progenitor cell differentiation,immunoglobulin biosynthetic process,negative regulation of protein kinase activity,protein dephosphorylation,negative regulation of cell adhesion involved in substrate-bound cell migration,cell surface receptor signaling pathway,dephosphoryla…
NR / R	Q9BYX2	Q9BYX2	0.906094	0.906094	0.44596	0.385403	16	Q9BYX2	TBC1D2	TBC1 domain family member 2A	TBD2A_HUMAN	2	87.3965	1.87397	P	R	nucleus,cytosol,endomembrane system,cell junction,cytoplasmic vesicle	GTPase activator activity,protein binding,Rab GTPase binding,cadherin binding	intracellular protein transport,regulation of vesicle fusion,positive regulation of GTPase activity,activation of GTPase activity,regulation of cilium assembly
NR / R	Q07666	Q07666	0.905902	0.905902	0.796114	0.525285	16	Q07666	KHDRBS1	KH domain-containing, RNA-binding, signal transduction-associated protein 1	KHDR1_HUMAN	2	87.3716	1.87372	P	R	nucleus,nucleoplasm,cytosol,membrane,Grb2-Sos complex,cytoplasm	DNA binding,RNA binding,SH3/SH2 adaptor activity,protein binding,poly(A) binding,poly(U) RNA binding,SH3 domain binding,protein complex binding,identical protein binding,protein domain specific binding,macromolecular complex binding	G2/M transition of mitotic cell cycle,transcription, DNA-templated,mRNA processing,cell cycle arrest,signal transduction,cell surface receptor signaling pathway,cell proliferation,positive regulation of signal transduction,negative regulation of transcription, DNA-templated,positive regulation of translational initiation,regulation of RNA export from nucleus,positive regulation of RNA export from…
NR / R	P02538;P48668	P02538;P48668	0.905132	0.905132	0.286821	0.292771	16	P02538;P48668	KRT6A;KRT6C	Keratin, type II cytoskeletal 6A;Keratin, type II cytoskeletal 6C	K2C6A_HUMAN;K2C6C_HUMAN	2	87.2716	1.87272	P	R	nucleus,cytosol,membrane,keratin filament,extracellular exosome;cytosol,intermediate filament,keratin filament,extracellular exosome	structural constituent of cytoskeleton,protein binding;structural molecule activity,protein binding	morphogenesis of an epithelium,cytoskeleton organization,positive regulation of cell proliferation,cell differentiation,keratinization,wound healing,cornification,negative regulation of cytolysis by symbiont of host cells,defense response to Gram-positive bacterium,cytolysis in other organism involved in symbiotic interaction,Requires Ontology,negative regulation of entry of bacterium into host c…
NR / R	P61158	P61158	0.900047	0.900047	0.807972	0.528365	120	P61158	ACTR3	Actin-related protein 3	ARP3_HUMAN	15	86.6127	1.86613	P	R	cytosol,Arp2/3 protein complex,brush border,cell-cell junction,focal adhesion,actin cytoskeleton,membrane,lamellipodium,extracellular exosome,nucleus,cytoplasm,site of double-strand break	structural constituent of cytoskeleton,protein binding,ATP binding,actin filament binding	movement of cell or subcellular component,establishment or maintenance of cell polarity,asymmetric cell division,meiotic chromosome movement towards spindle pole,meiotic cytokinesis,Arp2/3 complex-mediated actin nucleation,Fc-gamma receptor signaling pathway involved in phagocytosis,ephrin receptor signaling pathway,spindle localization,cilium morphogenesis,membrane organization,positive regulati…
NR / R	P06899;P23527;P33778;Q16778	P06899;P23527;P33778;Q16778	0.898334	0.898334	0.925658	0.564292	51	P06899;P23527;P33778;Q16778	HIST1H2BJ;HIST1H2BO;HIST1H2BB;HIST2H2BE	Histone H2B type 1-J;Histone H2B type 1-O;Histone H2B type 1-B;Histone H2B type 2-E	H2B1J_HUMAN;H2B1O_HUMAN;H2B1B_HUMAN;H2B2E_HUMAN	6	86.3912	1.86391	P	R	nucleosome,extracellular space,nucleus,nucleoplasm,cytosol,plasma membrane;nucleosome,nucleus,nucleoplasm,cytosol;nuclear chromosome, telomeric region,nucleosome,nucleus,nucleoplasm,cytosol;nucleosome,extracellular space,nucleus,nucleoplasm,cytosol,extracellular exosome	DNA binding,protein heterodimerization activity,lipopolysaccharide binding,protein binding;DNA binding,protein heterodimerization activity;DNA binding,protein binding,protein heterodimerization activity;DNA binding,protein heterodimerization activity	innate immune response in mucosa,nucleosome assembly,protein ubiquitination,antibacterial humoral response,defense response to Gram-positive bacterium,negative regulation of tumor necrosis factor-mediated signaling pathway,killing of cells of other organism,defense response to Gram-negative bacterium,Requires Ontology;nucleosome assembly,protein ubiquitination;nucleosome assembly,protein ubiquiti…
NR / R	P22033	P22033	0.897042	0.897042	0.585166	0.448765	32	P22033	MUT	Methylmalonyl-CoA mutase, mitochondrial	MUTA_HUMAN	5	86.2244	1.86224	P	R	mitochondrion,mitochondrial matrix	methylmalonyl-CoA mutase activity,cobalamin binding,metal ion binding,modified amino acid binding,GTPase activity,protein binding,identical protein binding,protein homodimerization activity	cobalamin metabolic process,post-embryonic development,short-chain fatty acid catabolic process,homocysteine metabolic process,positive regulation of GTPase activity
NR / R	O14791	O14791	0.896984	0.896984	0.697756	0.492616	16	O14791	APOL1	Apolipoprotein L1	APOL1_HUMAN	4	86.2169	1.86217	P	R	extracellular region,extracellular space,intrinsic component of membrane,very-low-density lipoprotein particle,high-density lipoprotein particle,blood microparticle,endoplasmic reticulum lumen	chloride channel activity,protein binding,lipid binding	lipid transport,receptor-mediated endocytosis,cholesterol metabolic process,cytolysis,killing of cells of other organism,lipoprotein metabolic process,innate immune response,chloride transmembrane transport,post-translational protein modification,cellular protein metabolic process
NR / R	P46781	P46781	0.891729	0.891729	0.48176	0.403275	24	P46781	RPS9	40S ribosomal protein S9	RS9_HUMAN	3	85.5399	1.8554	P	R	nucleus,nucleoplasm,nucleolus,cytoplasm,cytosol,ribosome,focal adhesion,membrane,cytosolic small ribosomal subunit,intracellular ribonucleoprotein complex,extracellular exosome,synapse,ribonucleoprotein complex	RNA binding,structural constituent of ribosome,protein binding,rRNA binding,translation regulator activity	nuclear-transcribed mRNA catabolic process, nonsense-mediated decay,rRNA processing,translation,translational initiation,SRP-dependent cotranslational protein targeting to membrane,positive regulation of cell proliferation,viral transcription,positive regulation of translational fidelity
NR / R	Q14624	Q14624	0.88809	0.88809	0.0125072	0.0294674	112	Q14624	ITIH4	Inter-alpha-trypsin inhibitor heavy chain H4	ITIH4_HUMAN	16	85.0725	1.85072	P	R	extracellular region,plasma membrane,platelet dense granule lumen,extracellular exosome,blood microparticle,Requires Ontology	endopeptidase inhibitor activity,serine-type endopeptidase inhibitor activity,protein binding	platelet degranulation,acute-phase response,negative regulation of endopeptidase activity,hyaluronan metabolic process,response to cytokine
NR / R	Q86VB7	Q86VB7	0.885879	0.885879	0.885766	0.554933	8	Q86VB7	CD163	Scavenger receptor cysteine-rich type 1 protein M130	C163A_HUMAN	2	84.789	1.84789	P	R	extracellular region,plasma membrane,integral component of plasma membrane,external side of plasma membrane,endocytic vesicle membrane	scavenger receptor activity,protein binding	receptor-mediated endocytosis,acute-phase response
NR / R	P25705	P25705	0.883932	0.883932	0.624257	0.465462	176	P25705	ATP5F1A	ATP synthase subunit alpha, mitochondrial	ATPA_HUMAN	21	84.5398	1.8454	P	R	mitochondrion,mitochondrial inner membrane,mitochondrial proton-transporting ATP synthase complex,mitochondrial matrix,plasma membrane,membrane,extracellular matrix,myelin sheath,proton-transporting ATP synthase complex,proton-transporting ATP synthase complex, catalytic core F(1),extracellular exosome,COP9 signalosome,mitochondrial proton-transporting ATP synthase complex, catalytic core F(1)	RNA binding,protein binding,ATP binding,transmembrane transporter activity,MHC class I protein binding,angiostatin binding,proton-transporting ATP synthase activity, rotational mechanism,ATPase activity,ADP binding	negative regulation of endothelial cell proliferation,lipid metabolic process,ATP biosynthetic process,embryo development,mitochondrial ATP synthesis coupled proton transport,positive regulation of blood vessel endothelial cell migration,Requires Ontology,cristae formation,ATP synthesis coupled proton transport,ATP metabolic process,electron transport chain,response to oxidative stress
NR / R	P12109	P12109	0.88221	0.88221	0.819547	0.531853	240	P12109	COL6A1	Collagen alpha-1(VI) chain	CO6A1_HUMAN	26	84.3197	1.8432	P	R	extracellular region,proteinaceous extracellular matrix,collagen type VI trimer,extracellular space,lysosomal membrane,endoplasmic reticulum lumen,membrane,extracellular matrix,sarcolemma,protein complex,extracellular exosome,macromolecular complex,Requires Ontology	platelet-derived growth factor binding,extracellular matrix structural constituent conferring tensile strength	osteoblast differentiation,cell adhesion,extracellular matrix organization,collagen catabolic process,endodermal cell differentiation,protein heterotrimerization,cellular response to amino acid stimulus,growth plate cartilage chondrocyte morphogenesis
NR / R	Q16186	Q16186	0.879929	0.879929	0.745763	0.508329	32	Q16186	ADRM1	Proteasomal ubiquitin receptor ADRM1	ADRM1_HUMAN	4	84.0284	1.84028	P	R	proteasome complex,nucleoplasm,cytosol,plasma membrane,integral component of plasma membrane,proteasome regulatory particle, lid subcomplex,membrane	protease binding,protein binding,ubiquitin binding,endopeptidase activator activity,proteasome binding	transcription elongation from RNA polymerase II promoter,ubiquitin-dependent protein catabolic process,positive regulation of endopeptidase activity,protein deubiquitination,proteasome assembly
NR / R	Q9UMS4	Q9UMS4	0.879891	0.879891	0.904024	0.55909	16	Q9UMS4	PRPF19	Pre-mRNA-processing factor 19	PRP19_HUMAN	2	84.0237	1.84024	P	R	Prp19 complex,nucleus,nucleoplasm,cytoplasm,lipid particle,spindle,membrane,nuclear speck,site of double-strand break,U2-type catalytic step 1 spliceosome,catalytic step 2 spliceosome,DNA replication factor A complex,U2-type catalytic step 2 spliceosome	protein binding,ubiquitin-ubiquitin ligase activity,identical protein binding,ubiquitin protein ligase activity,ubiquitin-protein transferase activity	protein polyubiquitination,spliceosomal tri-snRNP complex assembly,spliceosomal complex assembly,generation of catalytic spliceosome for first transesterification step,mRNA splicing, via spliceosome,inner cell mass cell proliferation,transcription-coupled nucleotide-excision repair,double-strand break repair via nonhomologous end joining,lipid biosynthetic process,proteasomal protein catabolic pr…
NR / R	Q15404	Q15404	0.873598	0.873598	0.728738	0.503139	40	Q15404	RSU1	Ras suppressor protein 1	RSU1_HUMAN	4	83.2226	1.83223	P	R	cytosol,focal adhesion,extracellular exosome	protein binding	signal transduction,positive regulation of cell-substrate adhesion,positive regulation of GTPase activity,regulation of cell-substrate adhesion
NR / R	Q13404	Q13404	0.873195	0.873195	0.0878878	0.131964	48	Q13404	UBE2V1	Ubiquitin-conjugating enzyme E2 variant 1	UB2V1_HUMAN	6	83.1715	1.83171	P	R	ubiquitin ligase complex,nucleus,nucleoplasm,cytoplasm,cytosol,ubiquitin conjugating enzyme complex,UBC13-UEV1A complex,protein complex,extracellular exosome,macromolecular complex	protein binding,ubiquitin protein ligase binding,ubiquitin protein ligase activity,ubiquitin conjugating enzyme activity	activation of MAPK activity,protein polyubiquitination,stimulatory C-type lectin receptor signaling pathway,regulation of DNA repair,postreplication repair,regulation of transcription, DNA-templated,JNK cascade,cell differentiation,Fc-epsilon receptor signaling pathway,positive regulation of I-kappaB kinase/NF-kappaB signaling,positive regulation of transcription, DNA-templated,T cell receptor si…
NR / R	P62854	P62854	0.872248	0.872248	0.117956	0.161432	16	P62854	RPS26	40S ribosomal protein S26	RS26_HUMAN	2	83.0513	1.83051	P	R	nucleoplasm,cytosol,small ribosomal subunit,membrane,cytosolic small ribosomal subunit,extracellular exosome,polysomal ribosome,cytoplasmic side of rough endoplasmic reticulum membrane	RNA binding,mRNA binding,structural constituent of ribosome,protein binding,cadherin binding	nuclear-transcribed mRNA catabolic process, nonsense-mediated decay,rRNA processing,translation,translational initiation,SRP-dependent cotranslational protein targeting to membrane,viral transcription,negative regulation of RNA splicing,cytoplasmic translation
NR / R	Q13126	Q13126	0.871127	0.871127	0.21237	0.240059	16	Q13126	MTAP	S-methyl-5'-thioadenosine phosphorylase	MTAP_HUMAN	2	82.9091	1.82909	P	R	nucleus,cytosol,extracellular exosome,cytoplasm	phosphorylase activity,protein binding,S-methyl-5-thioadenosine phosphorylase activity	nucleobase-containing compound metabolic process,purine ribonucleoside salvage,L-methionine biosynthetic process from methylthioadenosine,nicotinamide riboside catabolic process,methylation,response to testosterone,interleukin-12-mediated signaling pathway
NR / R	P09936	P09936	0.870942	0.870942	0.457152	0.391013	32	P09936	UCHL1	Ubiquitin carboxyl-terminal hydrolase isozyme L1	UCHL1_HUMAN	7	82.8856	1.82886	P	R	nucleoplasm,cytoplasm,endoplasmic reticulum membrane,cytosol,neuronal cell body,myelin sheath,neuron projection terminus,extracellular exosome,axon cytoplasm,plasma membrane	cysteine-type endopeptidase activity,thiol-dependent ubiquitin-specific protease activity,protein binding,omega peptidase activity,ligase activity,ubiquitin protein ligase binding,alpha-2A adrenergic receptor binding,thiol-dependent ubiquitinyl hydrolase activity,ubiquitin binding	response to ischemia,axon target recognition,adult walking behavior,cell proliferation,regulation of macroautophagy,protein deubiquitination,sensory perception of pain,axonal transport of mitochondrion,eating behavior,proteasome-mediated ubiquitin-dependent protein catabolic process,negative regulation of MAP kinase activity,muscle fiber development,neuromuscular process
NR / R	P05198	P05198	0.870544	0.870544	0.64516	0.473271	8	P05198	EIF2S1	Eukaryotic translation initiation factor 2 subunit 1	IF2A_HUMAN	1	82.8352	1.82835	P	R	nucleus,cytosol,ribosome,polysome,eukaryotic translation initiation factor 2 complex,cytoplasmic stress granule,membrane,eukaryotic 48S preinitiation complex,multi-eIF complex,translation initiation ternary complex,extracellular exosome,glial limiting end-foot,eukaryotic translation initiation factor 2B complex,synapse	RNA binding,translation initiation factor activity,protein binding,ribosome binding	translational initiation,aging,negative regulation of translational initiation in response to stress,cellular response to amino acid starvation,cellular response to heat,cellular response to UV,response to endoplasmic reticulum stress,PERK-mediated unfolded protein response,protein autophosphorylation,transmembrane transport,positive regulation of neuron death,negative regulation of guanyl-nucleo…
NR / R	Q96CW1	Q96CW1	0.870472	0.870472	0.210286	0.238363	56	Q96CW1	AP2M1	AP-2 complex subunit mu	AP2M1_HUMAN	8	82.8261	1.82826	P	R	lysosomal membrane,cytosol,plasma membrane,AP-2 adaptor complex,endocytic vesicle membrane,clathrin-coated endocytic vesicle membrane,endolysosome membrane,extracellular exosome,clathrin-coated endocytic vesicle	signal sequence binding,transporter activity,protein binding,lipid binding,ion channel binding,low-density lipoprotein particle receptor binding,clathrin adaptor activity	intracellular protein transport,receptor-mediated endocytosis,microtubule-based movement,antigen processing and presentation of exogenous peptide antigen via MHC class II,ephrin receptor signaling pathway,regulation of defense response to virus by virus,Wnt signaling pathway, planar cell polarity pathway,membrane organization,clathrin-dependent endocytosis,negative regulation of protein localizat…
NR / R	B9A064;P0DOX8	B9A064;P0DOX8	0.869649	0.869649	0.366076	0.34218	24	B9A064;P0DOX8	IGLL5;	Immunoglobulin lambda-like polypeptide 5;Immunoglobulin lambda-1 light chain	IGLL5_HUMAN;IGL1_HUMAN	2	82.7218	1.82722	P	R	external side of plasma membrane,immunoglobulin complex, circulating,extracellular exosome,blood microparticle;	antigen binding,immunoglobulin receptor binding;	phagocytosis, recognition,phagocytosis, engulfment,complement activation, classical pathway,defense response to bacterium,innate immune response,B cell receptor signaling pathway,positive regulation of B cell activation;
NR / R	P84095	P84095	0.869224	0.869224	0.594912	0.453353	24	P84095	RHOG	Rho-related GTP-binding protein RhoG	RHOG_HUMAN	3	82.668	1.82668	P	R	endoplasmic reticulum membrane,cytosol,plasma membrane,focal adhesion,secretory granule membrane,extracellular exosome,cell cortex,cell projection,cytoplasm	GTPase activity,protein binding,GTP binding,protein kinase binding	Rho protein signal transduction,positive regulation of cell proliferation,Rac protein signal transduction,actin cytoskeleton organization,platelet activation,neutrophil degranulation,positive regulation of transcription, DNA-templated,regulation of small GTPase mediated signal transduction,cell chemotaxis,positive regulation of establishment of protein localization to plasma membrane,activation o…
NR / R	P0DMV8;P0DMV9	P0DMV8;P0DMV9	0.865165	0.865165	0.504397	0.41363	120	P0DMV8;P0DMV9	HSPA1A;HSPA1B	Heat shock 70 kDa protein 1A;Heat shock 70 kDa protein 1B	HS71A_HUMAN;HS71B_HUMAN	11	82.1548	1.82155	P	R	extracellular region,nucleus,nucleoplasm,cytoplasm,mitochondrion,endoplasmic reticulum,centrosome,centriole,cytosol,focal adhesion,inclusion body,aggresome,nuclear speck,intracellular ribonucleoprotein complex,vesicle,perinuclear region of cytoplasm,extracellular exosome,blood microparticle,ficolin-1-rich granule lumen,ubiquitin ligase complex,macromolecular complex,ribonucleoprotein complex,COP9…	RNA polymerase II transcription corepressor activity,virus receptor activity,G-protein coupled receptor binding,RNA binding,receptor binding,protein binding,ATP binding,ATPase activity,enzyme binding,heat shock protein binding,denatured protein binding,ubiquitin protein ligase binding,ATPase activity, coupled,histone deacetylase binding,protein binding involved in protein folding,cadherin binding…	mRNA catabolic process,response to unfolded protein,negative regulation of cell proliferation,positive regulation of gene expression,negative regulation of cell growth,negative regulation of transforming growth factor beta receptor signaling pathway,regulation of protein ubiquitination,negative regulation of protein ubiquitination,positive regulation of proteasomal ubiquitin-dependent protein cat…
NR / R	P63261	P63261	0.864789	0.864789	0.102575	0.147065	233	P63261	ACTG1	Actin, cytoplasmic 2	ACTG_HUMAN	20	82.1074	1.82107	P	R	extracellular space,nucleus,cytosol,cytoskeleton,plasma membrane,focal adhesion,membrane,myofibril,extracellular matrix,filamentous actin,myelin sheath,extracellular exosome,blood microparticle,dense body,actin filament,calyx of Held,phagocytic vesicle,Requires Ontology,postsynaptic actin cytoskeleton	structural constituent of cytoskeleton,protein binding,ATP binding,ubiquitin protein ligase binding,identical protein binding,profilin binding,structural constituent of postsynaptic actin cytoskeleton	retina homeostasis,movement of cell or subcellular component,response to mechanical stimulus,cell junction assembly,Fc-gamma receptor signaling pathway involved in phagocytosis,sarcomere organization,vascular endothelial growth factor receptor signaling pathway,ephrin receptor signaling pathway,response to calcium ion,membrane organization,platelet aggregation,synaptic vesicle endocytosis,cellula…
NR / R	Q9UMS6	Q9UMS6	0.864388	0.864388	0.870456	0.549977	8	Q9UMS6	SYNPO2	Synaptopodin-2	SYNP2_HUMAN	2	82.0567	1.82057	P	R	stress fiber,nucleus,cytosol,focal adhesion,actin cytoskeleton,Z disc,intracellular membrane-bounded organelle,tethring complex	actin binding,protein binding,filamin binding,muscle alpha-actinin binding,alpha-actinin binding,14-3-3 protein binding,protein binding, bridging	autophagosome assembly,positive regulation of actin filament bundle assembly,chaperone-mediated autophagy
NR / R	P30048	P30048	0.863532	0.863532	0.200889	0.231195	88	P30048	PRDX3	Thioredoxin-dependent peroxide reductase, mitochondrial	PRDX3_HUMAN	9	81.9487	1.81949	P	R	cytoplasm,mitochondrion,mitochondrial matrix,early endosome,cytosol,myelin sheath,extracellular exosome,IkappaB kinase complex,macromolecular complex	protein binding,protein C-terminus binding,thioredoxin peroxidase activity,alkyl hydroperoxide reductase activity,kinase binding,protein kinase binding,identical protein binding,cysteine-type endopeptidase inhibitor activity involved in apoptotic process	response to reactive oxygen species,maternal placenta development,apoptotic process,response to oxidative stress,mitochondrion organization,positive regulation of cell proliferation,peptidyl-cysteine oxidation,myeloid cell differentiation,response to lipopolysaccharide,negative regulation of kinase activity,cellular response to oxidative stress,cellular response to reactive oxygen species,respons…
NR / R	O14879	O14879	0.863336	0.863336	0.317288	0.313272	16	O14879	IFIT3	Interferon-induced protein with tetratricopeptide repeats 3	IFIT3_HUMAN	2	81.924	1.81924	P	R	cytoplasm,mitochondrion,cytosol	molecular_function,protein binding,identical protein binding	negative regulation of cell proliferation,response to virus,cellular response to interferon-alpha,negative regulation of apoptotic process,defense response to virus,type I interferon signaling pathway
NR / R	Q99439	Q99439	0.862607	0.862607	0.297383	0.300586	48	Q99439	CNN2	Calponin-2	CNN2_HUMAN	7	81.8321	1.81832	P	R	stress fiber,extracellular region,cytoskeleton,cell-cell junction,focal adhesion,membrane,specific granule lumen,extracellular exosome,tertiary granule lumen	actin binding,calmodulin binding,cadherin binding	cytoskeleton organization,actomyosin structure organization,regulation of actin filament-based process,neutrophil degranulation,cellular response to mechanical stimulus,interleukin-12-mediated signaling pathway
NR / R	Q66K66	Q66K66	0.862303	0.862303	0.238988	0.260294	8	Q66K66	TMEM198	Transmembrane protein 198	TM198_HUMAN	1	81.7938	1.81794	P	R	plasma membrane,integral component of membrane,cytoplasmic vesicle		multicellular organism development,Wnt signaling pathway,positive regulation of canonical Wnt signaling pathway
NR / R	P22626	P22626	0.862239	0.862239	0.646884	0.474038	96	P22626	HNRNPA2B1	Heterogeneous nuclear ribonucleoproteins A2/B1	ROA2_HUMAN	11	81.7857	1.81786	P	R	chromosome, telomeric region,nucleus,nucleoplasm,spliceosomal complex,cytoplasm,Cajal body,membrane,nuclear matrix,intracellular ribonucleoprotein complex,extracellular exosome,catalytic step 2 spliceosome,ribonucleoprotein complex	RNA binding,mRNA 3'-UTR binding,protein binding,miRNA binding,single-stranded telomeric DNA binding,pre-mRNA intronic binding,G-rich strand telomeric DNA binding,N6-methyladenosine-containing RNA binding,mRNA binding	negative regulation of transcription from RNA polymerase II promoter,mRNA splicing, via spliceosome,mRNA processing,mRNA export from nucleus,gene expression,primary miRNA processing,G-quadruplex DNA unwinding,negative regulation of mRNA splicing, via spliceosome,RNA transport,positive regulation of telomere maintenance via telomere lengthening,Requires Ontology,miRNA transport,RNA metabolic proce…
NR / R	P31146	P31146	0.861137	0.861137	0.903694	0.55909	80	P31146	CORO1A	Coronin-1A	COR1A_HUMAN	10	81.647	1.81647	P	R	immunological synapse,phagocytic cup,cytoplasm,early endosome,cytosol,actin filament,plasma membrane,cell-cell junction,membrane,lamellipodium,axon,phagocytic vesicle membrane,cortical actin cytoskeleton,protein complex,phagocytic vesicle,extracellular exosome,nucleus,macromolecular complex,glutamatergic synapse	RNA binding,actin binding,actin monomer binding,protein binding,protein C-terminus binding,cytoskeletal protein binding,myosin heavy chain binding,protein homodimerization activity,phosphatidylinositol 3-kinase binding,actin filament binding	phagolysosome assembly,calcium ion transport,phagocytosis,movement of cell or subcellular component,actin filament organization,regulation of cell shape,actin cytoskeleton organization,positive regulation of cell migration,leukocyte chemotaxis,negative regulation of vesicle fusion,cell-substrate adhesion,uropod organization,regulation of actin cytoskeleton organization,nerve growth factor signali…
NR / R	P35579	P35579	0.860761	0.860761	0.414812	0.368886	648	P35579	MYH9	Myosin-9	MYH9_HUMAN	67	81.5996	1.816	P	R	stress fiber,ruffle,uropod,nucleus,cytoplasm,spindle,actomyosin contractile ring,cytosol,plasma membrane,brush border,cell-cell adherens junction,actin cytoskeleton,membrane,myosin II complex,extracellular matrix,cell leading edge,neuromuscular junction,cleavage furrow,actomyosin,protein complex,extracellular exosome,myosin II filament,immunological synapse,focal adhesion,COP9 signalosome,integri…	microfilament motor activity,RNA binding,motor activity,actin binding,protein binding,calmodulin binding,ATP binding,ATPase activity,protein domain specific binding,actin-dependent ATPase activity,protein homodimerization activity,protein anchor,ADP binding,cadherin binding,actin filament binding,integrin binding	meiotic spindle organization,angiogenesis,in utero embryonic development,establishment of T cell polarity,membrane protein ectodomain proteolysis,phagocytosis, engulfment,integrin-mediated signaling pathway,myoblast fusion,regulation of cell shape,protein transport,actin filament-based movement,platelet formation,monocyte differentiation,actomyosin structure organization,actin cytoskeleton reorga…
NR / R	Q15149	Q15149	0.859928	0.859928	0.153115	0.19296	640	Q15149	PLEC	Plectin	PLEC_HUMAN	98	81.4948	1.81495	P	R	cytosol,plasma membrane,brush border,focal adhesion,sarcoplasm,hemidesmosome,extracellular matrix,sarcolemma,costamere,intermediate filament cytoskeleton,extracellular exosome,membrane,intermediate filament,perinuclear region of cytoplasm,cytoplasm	RNA binding,actin binding,protein binding,structural constituent of muscle,ankyrin binding,cadherin binding,structural molecule activity,structural constituent of cytoskeleton	hemidesmosome assembly,intermediate filament cytoskeleton organization,wound healing
NR / R	Q96I99	Q96I99	0.8572	0.8572	0.480766	0.402829	136	Q96I99	SUCLG2	Succinate--CoA ligase [GDP-forming] subunit beta, mitochondrial	SUCB2_HUMAN	18	81.1519	1.81152	P	R	mitochondrion,mitochondrial matrix,plasma membrane,succinate-CoA ligase complex (GDP-forming)	succinate-CoA ligase (GDP-forming) activity,ATP binding,GTP binding,GDP binding,metal ion binding,protein heterodimerization activity,magnesium ion binding,succinate-CoA ligase (ADP-forming) activity,protein binding	tricarboxylic acid cycle,succinyl-CoA metabolic process,succinate metabolic process
NR / R	O95433	O95433	0.857013	0.857013	0.308308	0.308044	16	O95433	AHSA1	Activator of 90 kDa heat shock protein ATPase homolog 1	AHSA1_HUMAN	3	81.1284	1.81128	P	R	endoplasmic reticulum,cytosol,extracellular exosome	ATPase activator activity,protein binding,cadherin binding,chaperone binding,Hsp90 protein binding	response to stress,positive regulation of ATPase activity
NR / R	P53621	P53621	0.853613	0.853613	0.174477	0.209853	80	P53621	COPA	Coatomer subunit alpha	COPA_HUMAN	12	80.7021	1.80702	P	R	Golgi membrane,extracellular space,cytoplasm,endoplasmic reticulum membrane,cytosol,membrane,COPI vesicle coat,transport vesicle,extracellular exosome	hormone activity,structural molecule activity	intracellular protein transport,ER to Golgi vesicle-mediated transport,retrograde vesicle-mediated transport, Golgi to ER,intra-Golgi vesicle-mediated transport,pancreatic juice secretion,regulation of receptor activity
NR / R	E9PAV3;Q13765	E9PAV3;Q13765	0.852579	0.852579	0.698496	0.49268	16	E9PAV3;Q13765	NACA	Nascent polypeptide-associated complex subunit alpha, muscle-specific form;Nascent polypeptide-associated complex subunit alpha	NACAM_HUMAN;NACA_HUMAN	3	80.5726	1.80573	P	R	nucleus,cytoplasm,nascent polypeptide-associated complex;	DNA binding;	transcription, DNA-templated,regulation of transcription, DNA-templated;
NR / R	P04003	P04003	0.851277	0.851277	0.0199018	0.0427656	56	P04003	C4BPA	C4b-binding protein alpha chain	C4BPA_HUMAN	11	80.4097	1.8041	P	R	extracellular region,extracellular space,plasma membrane,other organism cell,blood microparticle	RNA binding,protein binding	complement activation, classical pathway,regulation of complement activation,innate immune response,positive regulation of protein catabolic process,negative regulation of complement activation, classical pathway,regulation of opsonization
NR / R	Q09028	Q09028	0.850274	0.850274	0.388505	0.355049	32	Q09028	RBBP4	Histone-binding protein RBBP4	RBBP4_HUMAN	4	80.2843	1.80284	P	R	nuclear chromatin,nucleus,nucleoplasm,cytosol,Sin3 complex,NuRD complex,NURF complex,CAF-1 complex,ESC/E(Z) complex,protein complex,macromolecular complex	histone deacetylase activity,protein binding,histone binding,histone deacetylase binding,RNA polymerase II core promoter proximal region sequence-specific DNA binding,RNA polymerase II distal enhancer sequence-specific DNA binding,DNA-dependent ATPase activity,nucleosomal DNA binding	DNA replication,DNA replication-dependent nucleosome assembly,DNA replication-independent nucleosome assembly,chromatin remodeling,transcription, DNA-templated,regulation of transcription, DNA-templated,cell cycle,negative regulation of cell proliferation,histone deacetylation,chromatin assembly,CENP-A containing nucleosome assembly,ATP-dependent chromatin remodeling,negative regulation of gene e…
NR / R	P03915	P03915	0.847291	0.847291	0.28881	0.293856	8	P03915	MT-ND5	NADH-ubiquinone oxidoreductase chain 5	NU5M_HUMAN	1	79.9119	1.79912	P	R	mitochondrial inner membrane,mitochondrial respiratory chain complex I,integral component of membrane,neuron projection	NADH dehydrogenase (ubiquinone) activity	mitochondrial electron transport, NADH to ubiquinone,mitochondrial respiratory chain complex I assembly,response to hypoxia,response to organonitrogen compound,response to hydrogen peroxide
NR / R	A0AVT1	A0AVT1	0.846829	0.846829	0.0866597	0.130569	16	A0AVT1	UBA6	Ubiquitin-like modifier-activating enzyme 6	UBA6_HUMAN	3	79.8544	1.79854	P	R	cytoplasm,cytosol	ubiquitin activating enzyme activity,protein binding,ATP binding,FAT10 activating enzyme activity	ubiquitin-dependent protein catabolic process,learning,locomotory behavior,protein ubiquitination,amygdala development,hippocampus development,protein ubiquitination involved in ubiquitin-dependent protein catabolic process,dendritic spine development,protein modification by small protein conjugation
NR / R	Q9NVP1	Q9NVP1	0.844762	0.844762	0.971434	0.576905	8	Q9NVP1	DDX18	ATP-dependent RNA helicase DDX18	DDX18_HUMAN	3	79.5968	1.79597	P	R	chromosome,nucleolus,membrane	RNA binding,ATP-dependent RNA helicase activity,protein binding,ATP binding	RNA secondary structure unwinding,cellular response to estradiol stimulus
NR / R	P08238	P08238	0.843202	0.843202	0.290822	0.295301	128	P08238	HSP90AB1	Heat shock protein HSP 90-beta	HS90B_HUMAN	16	79.4027	1.79403	P	R	extracellular region,nucleus,nucleoplasm,cytoplasm,mitochondrion,lysosomal membrane,cytosol,cell surface,membrane,inclusion body,basolateral plasma membrane,apical plasma membrane,brush border membrane,aryl hydrocarbon receptor complex,secretory granule lumen,melanosome,protein complex,extracellular exosome,ficolin-1-rich granule lumen,sperm head plasma membrane,ooplasm,COP9 signalosome,plasma me…	glycoprotein binding,UTP binding,CTP binding,RNA binding,double-stranded RNA binding,protein binding,ATP binding,GTP binding,drug binding,sulfonylurea receptor binding,protein kinase regulator activity,kinase binding,protein kinase binding,MHC class II protein complex binding,nitric-oxide synthase regulator activity,TPR domain binding,heat shock protein binding,dATP binding,peptide binding,protei…	placenta development,protein folding,xenobiotic metabolic process,response to unfolded protein,telomere maintenance via telomerase,response to salt stress,virion attachment to host cell,positive regulation of transforming growth factor beta receptor signaling pathway,regulation of protein ubiquitination,positive regulation of protein binding,negative regulation of proteasomal ubiquitin-dependent …
NR / R	P15374	P15374	0.840228	0.840228	0.910067	0.560806	24	P15374	UCHL3	Ubiquitin carboxyl-terminal hydrolase isozyme L3	UCHL3_HUMAN	4	79.0333	1.79033	P	R	nucleus,cytoplasm,cytosol,extracellular exosome	thiol-dependent ubiquitin-specific protease activity,protein binding,peptidase activity,NEDD8-specific protease activity,thiol-dependent ubiquitinyl hydrolase activity,ubiquitin binding	ubiquitin-dependent protein catabolic process,protein ubiquitination,protein deubiquitination,protein catabolic process,post-translational protein modification
NR / R	Q07065	Q07065	0.839682	0.839682	0.490081	0.407753	64	Q07065	CKAP4	Cytoskeleton-associated protein 4	CKAP4_HUMAN	9	78.9656	1.78966	P	R	cytoplasmic mRNA processing body,endoplasmic reticulum,endoplasmic reticulum membrane,lipid particle,cytosol,cytoskeleton,plasma membrane,membrane,integral component of membrane,nuclear speck,extracellular matrix,azurophil granule membrane,specific granule membrane,lamellar body,perinuclear region of cytoplasm,extracellular exosome,endoplasmic reticulum lumen,rough endoplasmic reticulum,cytoplasm…	RNA binding	neutrophil degranulation,cellular protein metabolic process,post-translational protein modification
NR / R	O95373	O95373	0.838077	0.838077	0.838633	0.539033	24	O95373	IPO7	Importin-7	IPO7_HUMAN	6	78.7666	1.78767	P	R	nuclear pore,nucleoplasm,cytosol,membrane,nuclear envelope	transporter activity,protein binding,Ran GTPase binding,GTPase regulator activity,histone binding,SMAD binding,protein transporter activity	protein import into nucleus,signal transduction,viral process,innate immune response,regulation of catalytic activity,negative regulation of cyclin-dependent protein serine/threonine kinase activity
NR / R	P62879	P62879	0.837953	0.837953	0.567015	0.442288	48	P62879	GNB2	Guanine nucleotide-binding protein G(I)/G(S)/G(T) subunit beta-2	GBB2_HUMAN	5	78.7512	1.78751	P	R	extracellular space,lysosomal membrane,cytosol,plasma membrane,focal adhesion,membrane,vesicle,myelin sheath,protein complex,cell body,perinuclear region of cytoplasm,extracellular exosome,macromolecular complex	GTPase activity,signal transducer activity,calcium channel regulator activity,protein binding,protein complex binding,GTPase binding,macromolecular complex binding	protein folding,G-protein coupled receptor signaling pathway,regulation of molecular function,cellular response to glucagon stimulus
NR / R	Q14444	Q14444	0.837349	0.837349	0.609361	0.459436	16	Q14444	CAPRIN1	Caprin-1	CAPR1_HUMAN	4	78.6764	1.78676	P	R	cytoplasmic mRNA processing body,cytosol,integral component of plasma membrane,cytoplasmic stress granule,membrane,dendrite,synapse	RNA binding,protein binding	negative regulation of translation,positive regulation of dendrite morphogenesis,positive regulation of dendritic spine morphogenesis
NR / R	Q9BZE9	Q9BZE9	0.836092	0.836092	0.344553	0.329106	8	Q9BZE9	ASPSCR1	Tether containing UBX domain for GLUT4	ASPC1_HUMAN	1	78.5208	1.78521	P	R	cellular_component,nucleoplasm,cytosol,plasma membrane,cytoplasmic side of plasma membrane,endomembrane system,vesicle membrane,extrinsic component of membrane,endoplasmic reticulum-Golgi intermediate compartment membrane,intracellular membrane-bounded organelle,perinuclear region of cytoplasm	molecular_function,protein binding	intracellular protein transport,biological_process,glucose homeostasis,regulation of glucose import,positive regulation of protein modification process
NR / R	P49368	P49368	0.834103	0.834103	0.616217	0.462476	112	P49368	CCT3	T-complex protein 1 subunit gamma	TCPG_HUMAN	16	78.2749	1.78275	P	R	zona pellucida receptor complex,cytosol,chaperonin-containing T-complex,cytoskeleton,microtubule,plasma membrane,myelin sheath,cell body,extracellular exosome	RNA binding,protein binding,ATP binding,protein binding involved in protein folding,unfolded protein binding	protein folding,'de novo' protein folding,binding of sperm to zona pellucida,positive regulation of telomere maintenance via telomerase,pore complex assembly,protein stabilization,chaperone-mediated protein folding,toxin transport,positive regulation of protein localization to Cajal body,positive regulation of telomerase RNA localization to Cajal body,positive regulation of establishment of prote…
NR / R	P27824	P27824	0.83366	0.83366	0.168171	0.205021	96	P27824	CANX	Calnexin	CALX_HUMAN	13	78.2202	1.7822	P	R	endoplasmic reticulum,endoplasmic reticulum lumen,endoplasmic reticulum membrane,smooth endoplasmic reticulum,rough endoplasmic reticulum,ribosome,membrane,axon,extracellular matrix,dendrite cytoplasm,melanosome,neuronal cell body,dendritic spine,myelin sheath,protein complex,ER-mitochondrion membrane contact site,extracellular exosome,integral component of lumenal side of endoplasmic reticulum m…	glycoprotein binding,RNA binding,calcium ion binding,protein binding,carbohydrate binding,apolipoprotein binding,ionotropic glutamate receptor binding,unfolded protein binding	antigen processing and presentation of peptide antigen via MHC class I,protein folding,aging,protein secretion,antigen processing and presentation of exogenous peptide antigen via MHC class II,protein folding in endoplasmic reticulum,synaptic vesicle endocytosis,chaperone-mediated protein folding,clathrin-dependent endocytosis,interleukin-27-mediated signaling pathway,interleukin-35-mediated sign…
NR / R	A6NDB9	A6NDB9	0.83285	0.83285	0.227643	0.251306	8	A6NDB9	PALM3	Paralemmin-3	PALM3_HUMAN	3	78.12	1.7812	P	R	cytoplasm,plasma membrane	protein binding,ATP binding	negative regulation of cytokine-mediated signaling pathway,Toll signaling pathway,response to lipopolysaccharide
NR / R	P34913	P34913	0.831576	0.831576	0.0254607	0.0515112	96	P34913	EPHX2	Bifunctional epoxide hydrolase 2	HYES_HUMAN	13	77.9629	1.77963	P	R	peroxisome,cytosol,extracellular exosome,peroxisomal matrix	magnesium ion binding,epoxide hydrolase activity,receptor binding,toxic substance binding,phosphatase activity,10-hydroxy-9-(phosphonooxy)octadecanoate phosphatase activity,lipid phosphatase activity,protein homodimerization activity	xenobiotic metabolic process,cellular calcium ion homeostasis,inflammatory response,regulation of blood pressure,response to toxic substance,positive regulation of gene expression,dephosphorylation,drug metabolic process,epoxygenase P450 pathway,cholesterol homeostasis,stilbene catabolic process,phospholipid dephosphorylation,reactive oxygen species metabolic process,regulation of cholesterol met…
NR / R	P20231;Q15661	P20231;Q15661	0.830591	0.830591	0.67095	0.483304	32	P20231;Q15661	TPSB2;TPSAB1	Tryptase beta-2;Tryptase alpha/beta-1	TRYB2_HUMAN;TRYB1_HUMAN	4	77.8413	1.77841	P	R	extracellular region,Requires Ontology,extracellular space;extracellular region,extracellular space,extracellular matrix,Requires Ontology	serine-type endopeptidase activity,protein binding,serine-type peptidase activity;serine-type endopeptidase activity,protein binding,serine-type peptidase activity,identical protein binding	proteolysis;proteolysis,defense response,extracellular matrix disassembly
NR / R	P18428	P18428	0.82986	0.82986	0.150262	0.190637	24	P18428	LBP	Lipopolysaccharide-binding protein	LBP_HUMAN	4	77.7513	1.77751	P	R	extracellular region,extracellular space,cell surface,membrane,extracellular exosome	lipopolysaccharide binding,receptor binding,protein binding,lipoteichoic acid binding,lipopeptide binding	toll-like receptor signaling pathway,leukocyte chemotaxis involved in inflammatory response,macrophage activation involved in immune response,acute-phase response,cellular defense response,opsonization,lipopolysaccharide transport,lipopolysaccharide-mediated signaling pathway,detection of molecule of bacterial origin,response to lipopolysaccharide,negative regulation of tumor necrosis factor prod…
NR / R	P05156	P05156	0.829824	0.829824	0.216602	0.243424	56	P05156	CFI	Complement factor I	CFAI_HUMAN	6	77.7468	1.77747	P	R	extracellular region,extracellular space,membrane,extracellular exosome	serine-type endopeptidase activity,scavenger receptor activity,protein binding,metal ion binding	proteolysis,receptor-mediated endocytosis,complement activation, classical pathway,regulation of complement activation,innate immune response,viral process
NR / R	P67809	P67809	0.828647	0.828647	0.399007	0.360997	64	P67809	YBX1	Nuclease-sensitive element-binding protein 1	YBOX1_HUMAN	5	77.6019	1.77602	P	R	nucleus,nucleoplasm,U12-type spliceosomal complex,cytoplasm,cytosol,cytoplasmic stress granule,intracellular ribonucleoprotein complex,nuclear membrane,intracellular membrane-bounded organelle,extracellular exosome,CRD-mediated mRNA stability complex,histone pre-mRNA 3'end processing complex,extracellular region,ribonucleoprotein complex	RNA polymerase II core promoter proximal region sequence-specific DNA binding,transcriptional activator activity, RNA polymerase II core promoter proximal region sequence-specific binding,DNA binding,chromatin binding,double-stranded DNA binding,single-stranded DNA binding,transcription factor activity, sequence-specific DNA binding,RNA binding,protein binding,GTPase binding,RNA polymerase II tra…	negative regulation of transcription from RNA polymerase II promoter,mRNA splicing, via spliceosome,in utero embryonic development,regulation of transcription, DNA-templated,transcription from RNA polymerase II promoter,positive regulation of transcription from RNA polymerase II promoter,negative regulation of striated muscle cell differentiation,positive regulation of cell division,CRD-mediated …
NR / R	P01871	P01871	0.82632	0.82632	0.0103218	0.025167	104	P01871	IGHM	Immunoglobulin heavy constant mu	IGHM_HUMAN	13	77.3156	1.77316	P	R	extracellular space,plasma membrane,external side of plasma membrane,cell surface,integral component of membrane,extracellular exosome,pentameric IgM immunoglobulin complex,hexameric IgM immunoglobulin complex,blood microparticle,immunoglobulin complex, circulating	antigen binding,protein binding,single-stranded DNA binding,phosphatidylcholine binding,immunoglobulin receptor binding,peptidoglycan binding	adaptive immune response,phagocytosis, recognition,phagocytosis, engulfment,complement activation, classical pathway,antibacterial humoral response,innate immune response,defense response to Gram-negative bacterium,B cell receptor signaling pathway,positive regulation of B cell activation,leukocyte migration,defense response to bacterium
NR / R	Q9BY49	Q9BY49	0.824732	0.824732	0.546042	0.433607	8	Q9BY49	PECR	Peroxisomal trans-2-enoyl-CoA reductase	PECR_HUMAN	1	77.1206	1.77121	P	R	mitochondrion,peroxisome,peroxisomal membrane,cytosol	receptor binding,trans-2-enoyl-CoA reductase (NADPH) activity,2,4-dienoyl-CoA reductase (NADPH) activity	fatty acid biosynthetic process,phytol metabolic process,cellular lipid metabolic process,oxidation-reduction process,fatty acid alpha-oxidation,protein targeting to peroxisome
NR / R	P02749	P02749	0.824644	0.824644	0.306165	0.306428	80	P02749	APOH	Beta-2-glycoprotein 1	APOH_HUMAN	11	77.1098	1.7711	P	R	extracellular region,extracellular space,cell surface,platelet dense granule lumen,very-low-density lipoprotein particle,high-density lipoprotein particle,chylomicron,extracellular exosome,extracellular matrix,Requires Ontology	glycoprotein binding,protein binding,phospholipid binding,heparin binding,lipid binding,identical protein binding,lipoprotein lipase activator activity	negative regulation of endothelial cell proliferation,platelet degranulation,triglyceride metabolic process,blood coagulation, intrinsic pathway,negative regulation of endothelial cell migration,negative regulation of angiogenesis,positive regulation of blood coagulation,negative regulation of blood coagulation,plasminogen activation,negative regulation of myeloid cell apoptotic process,triglycer…
NR / R	Q5H9L2;Q6IPX3;Q969E4	Q5H9L2;Q6IPX3;Q969E4	0.817704	0.817704	0.136829	0.178588	8	Q5H9L2;Q6IPX3;Q969E4	TCEAL5;TCEAL6;TCEAL3	Transcription elongation factor A protein-like 5;Transcription elongation factor A protein-like 6;Transcription elongation factor A protein-like 3	TCAL5_HUMAN;TCAL6_HUMAN;TCAL3_HUMAN	1	76.2598	1.7626	P	R	nucleus;nucleus;nucleus	protein binding,WW domain binding;WW domain binding;WW domain binding	transcription, DNA-templated,regulation of transcription, DNA-templated;transcription, DNA-templated,regulation of transcription, DNA-templated;transcription, DNA-templated,regulation of transcription, DNA-templated
NR / R	P12236	P12236	0.817124	0.817124	0.281643	0.289253	105	P12236	SLC25A6	ADP/ATP translocase 3	ADT3_HUMAN	13	76.1891	1.76189	P	R	nucleus,mitochondrion,mitochondrial inner membrane,mitochondrial inner membrane presequence translocase complex,integral component of membrane,extracellular matrix	ATP:ADP antiporter activity,protein binding,adenine transmembrane transporter activity	protein targeting to mitochondrion,apoptotic process,adenine transport,ADP transport,ATP transport,active induction of host immune response by virus,regulation of mitochondrial membrane permeability,regulation of insulin secretion,transmembrane transport
NR / R	P62424	P62424	0.816745	0.816745	0.343008	0.328078	48	P62424	RPL7A	60S ribosomal protein L7a	RL7A_HUMAN	5	76.1427	1.76143	P	R	nucleus,nucleolus,cytoplasm,cytosol,focal adhesion,membrane,cytosolic large ribosomal subunit,polysomal ribosome,extracellular exosome	RNA binding,structural constituent of ribosome,protein binding,cadherin binding	nuclear-transcribed mRNA catabolic process, nonsense-mediated decay,maturation of LSU-rRNA,rRNA processing,translation,translational initiation,SRP-dependent cotranslational protein targeting to membrane,viral transcription
NR / R	P49257	P49257	0.816204	0.816204	0.539069	0.430516	32	P49257	LMAN1	Protein ERGIC-53	LMAN1_HUMAN	4	76.0767	1.76077	P	R	Golgi membrane,endoplasmic reticulum membrane,endoplasmic reticulum-Golgi intermediate compartment,ER to Golgi transport vesicle membrane,membrane,integral component of membrane,sarcomere,endoplasmic reticulum-Golgi intermediate compartment membrane,host cell perinuclear region of cytoplasm,extracellular exosome,cytosol,Requires Ontology,ER to Golgi transport vesicle	protein binding,mannose binding,metal ion binding,unfolded protein binding	protein folding,ER to Golgi vesicle-mediated transport,endoplasmic reticulum organization,Golgi organization,blood coagulation,positive regulation of organelle organization,protein N-linked glycosylation via asparagine,COPII vesicle coating,protein exit from endoplasmic reticulum,early endosome to Golgi transport,negative regulation of protein targeting to mitochondrion
NR / R	Q13618	Q13618	0.816079	0.816079	0.638062	0.470931	16	Q13618	CUL3	Cullin-3	CUL3_HUMAN	2	76.0615	1.76061	P	R	Golgi membrane,nucleoplasm,polar microtubule,cytosol,membrane,Cul3-RING ubiquitin ligase complex,extracellular exosome,cytoplasm,sperm flagellum,SCF ubiquitin ligase complex,cullin-RING ubiquitin ligase complex	Notch binding,protein binding,cyclin binding,POZ domain binding,ubiquitin protein ligase binding,protein homodimerization activity,protein heterodimerization activity,ubiquitin-protein transferase activity,ubiquitin protein ligase activity	G1/S transition of mitotic cell cycle,negative regulation of transcription from RNA polymerase II promoter,MAPK cascade,protein polyubiquitination,trophectodermal cellular morphogenesis,ubiquitin-dependent protein catabolic process,protein monoubiquitination,ER to Golgi vesicle-mediated transport,cell cycle arrest,mitotic metaphase plate congression,integrin-mediated signaling pathway,gastrulatio…
NR / R	P39656	P39656	0.81553	0.81553	0.170515	0.206797	40	P39656	DDOST	Dolichyl-diphosphooligosaccharide--protein glycosyltransferase 48 kDa subunit	OST48_HUMAN	7	75.9944	1.75994	P	R	endoplasmic reticulum,endoplasmic reticulum membrane,plasma membrane,oligosaccharyltransferase complex,membrane,integral component of membrane,azurophil granule membrane,intracellular membrane-bounded organelle,protein complex,macromolecular complex	protein binding,oligosaccharyl transferase activity,dolichyl-diphosphooligosaccharide-protein glycotransferase activity	protein glycosylation,protein N-linked glycosylation,protein N-linked glycosylation via asparagine,response to cytokine,T cell activation,neutrophil degranulation
NR / R	Q96HC4	Q96HC4	0.815439	0.815439	0.987578	0.58047	88	Q96HC4	PDLIM5	PDZ and LIM domain protein 5	PDLI5_HUMAN	12	75.9833	1.75983	P	R	cytosol,cell-cell adherens junction,postsynaptic density,actin cytoskeleton,membrane,neuron projection,postsynaptic membrane	actin binding,protein kinase C binding,protein binding,zinc ion binding,actinin binding,protein N-terminus binding,cadherin binding involved in cell-cell adhesion,metal ion binding	regulation of synapse assembly,regulation of dendritic spine morphogenesis,cell growth involved in cardiac muscle cell development,cell-cell adhesion
NR / R	O95954	O95954	0.811711	0.811711	0.0111569	0.0268103	120	O95954	FTCD	Formimidoyltransferase-cyclodeaminase	FTCD_HUMAN	15	75.5292	1.75529	P	R	Golgi membrane,cytoplasm,endoplasmic reticulum,endoplasmic reticulum-Golgi intermediate compartment,Golgi apparatus,centriole,cytosol,smooth endoplasmic reticulum membrane,extracellular exosome,plasma membrane	protein binding,folic acid binding,microtubule binding,formimidoyltransferase activity,glutamate formimidoyltransferase activity,formimidoyltetrahydrofolate cyclodeaminase activity	histidine catabolic process,folic acid-containing compound metabolic process,cytoskeleton organization,histidine catabolic process to glutamate and formamide,histidine catabolic process to glutamate and formate,tetrahydrofolate interconversion
NR / R	O60613	O60613	0.81161	0.81161	0.709582	0.497049	8	O60613	SELENOF	Selenoprotein F	SEP15_HUMAN	1	75.5169	1.75517	P	R	endoplasmic reticulum lumen,extracellular exosome	protein binding	'de novo' posttranslational protein folding
NR / R	Q96PD5	Q96PD5	0.810551	0.810551	0.105788	0.150265	16	Q96PD5	PGLYRP2	N-acetylmuramoyl-L-alanine amidase	PGRP2_HUMAN	2	75.3882	1.75388	P	R	extracellular region,intracellular,membrane,extracellular exosome,extracellular space	zinc ion binding,N-acetylmuramoyl-L-alanine amidase activity,peptidoglycan receptor activity,peptidoglycan binding	peptide amidation,pattern recognition receptor signaling pathway,peptidoglycan catabolic process,detection of bacterium,antimicrobial humoral response,negative regulation of interferon-gamma production,negative regulation of natural killer cell differentiation involved in immune response,growth of symbiont in host,innate immune response,regulation of inflammatory response,defense response to Gram…
NR / R	P02743	P02743	0.807894	0.807894	0.898356	0.557696	40	P02743	APCS	Serum amyloid P-component	SAMP_HUMAN	5	75.0654	1.75065	P	R	extracellular region,extracellular space,nucleus,extracellular exosome,blood microparticle,extracellular matrix,Requires Ontology	complement component C1q binding,calcium ion binding,carbohydrate binding,virion binding,unfolded protein binding,identical protein binding,low-density lipoprotein particle binding	negative regulation of acute inflammatory response,protein folding,acute-phase response,cellular protein metabolic process,negative regulation by host of viral exo-alpha-sialidase activity,negative regulation by host of viral glycoprotein metabolic process,innate immune response,negative regulation of monocyte differentiation,negative regulation of viral entry into host cell,negative regulation o…
NR / R	Q9NYF8	Q9NYF8	0.80642	0.80642	0.52997	0.426274	16	Q9NYF8	BCLAF1	Bcl-2-associated transcription factor 1	BCLF1_HUMAN	2	74.8867	1.74887	P	R	nucleus,nucleoplasm,cytoplasm,nuclear speck	DNA binding,RNA binding,protein binding	transcription, DNA-templated,apoptotic process,positive regulation of apoptotic process,regulation of DNA-templated transcription in response to stress,negative regulation of transcription, DNA-templated,positive regulation of DNA-templated transcription, initiation,positive regulation of response to DNA damage stimulus,positive regulation of intrinsic apoptotic signaling pathway,cellular respons…
NR / R	P04264	P04264	0.806313	0.806313	0.564572	0.441123	96	P04264	KRT1	Keratin, type II cytoskeletal 1	K2C1_HUMAN	16	74.8737	1.74874	P	R	cornified envelope,extracellular region,extracellular space,nucleus,cytosol,cytoskeleton,membrane,extracellular matrix,keratin filament,extracellular exosome,blood microparticle,ficolin-1-rich granule lumen,Requires Ontology	receptor activity,protein binding,carbohydrate binding,structural constituent of epidermis,signaling receptor activity,protein heterodimerization activity	complement activation, lectin pathway,retina homeostasis,response to oxidative stress,peptide cross-linking,keratinization,fibrinolysis,neutrophil degranulation,regulation of angiogenesis,negative regulation of inflammatory response,establishment of skin barrier,cornification,skin epidermis development,protein heterotetramerization
NR / R	P11142	P11142	0.805776	0.805776	0.912841	0.561822	232	P11142	HSPA8	Heat shock cognate 71 kDa protein	HSP7C_HUMAN	21	74.8085	1.74809	P	R	Prp19 complex,extracellular region,extracellular space,intracellular,nucleus,nucleoplasm,spliceosomal complex,nucleolus,lysosomal membrane,late endosome,cytosol,plasma membrane,focal adhesion,membrane,intracellular ribonucleoprotein complex,extracellular matrix,secretory granule lumen,melanosome,lysosomal lumen,myelin sheath,clathrin-sculpted gamma-aminobutyric acid transport vesicle membrane,ext…	G-protein coupled receptor binding,phosphatidylserine binding,RNA binding,protein binding,ATP binding,ATPase activity,enzyme binding,MHC class II protein complex binding,heat shock protein binding,ubiquitin protein ligase binding,ATPase activity, coupled,cadherin binding,unfolded protein binding,C3HC4-type RING finger domain binding,protein binding, bridging,chaperone binding,misfolded protein bi…	mRNA splicing, via spliceosome,transcription, DNA-templated,protein folding,protein methylation,response to unfolded protein,neurotransmitter secretion,cellular response to starvation,viral process,regulation of protein stability,protein refolding,regulation of protein complex assembly,neutrophil degranulation,regulation of mRNA stability,positive regulation by host of viral genome replication,ne…
NR / R	Q14019	Q14019	0.804943	0.804943	0.5425	0.432268	64	Q14019	COTL1	Coactosin-like protein	COTL1_HUMAN	7	74.7077	1.74708	P	R	extracellular region,nucleus,cytoskeleton,secretory granule lumen,extracellular exosome,ficolin-1-rich granule lumen	actin binding,protein binding,enzyme binding	biological_process,neutrophil degranulation,defense response to fungus
NR / R	P06396	P06396	0.8035	0.8035	0.0943165	0.138228	168	P06396	GSN	Gelsolin	GELS_HUMAN	17	74.5331	1.74533	P	R	ruffle,podosome,extracellular region,extracellular space,cytoplasm,cytosol,plasma membrane,focal adhesion,actin cytoskeleton,sarcoplasm,lamellipodium,actin cap,cortical actin cytoskeleton,secretory granule lumen,myelin sheath,perinuclear region of cytoplasm,extracellular exosome,blood microparticle,ficolin-1-rich granule lumen,nucleus,phagocytic vesicle	actin binding,calcium ion binding,protein binding,protein domain specific binding,myosin II binding,actin filament binding	phagocytosis, engulfment,aging,positive regulation of gene expression,oligodendrocyte development,striated muscle atrophy,actin filament polymerization,protein destabilization,tissue regeneration,sequestering of actin monomers,neutrophil degranulation,cellular protein metabolic process,actin nucleation,response to ethanol,negative regulation of viral entry into host cell,phosphatidylinositol-medi…
NR / R	P05023	P05023	0.800112	0.800112	0.0973831	0.141127	288	P05023	ATP1A1	Sodium/potassium-transporting ATPase subunit alpha-1	AT1A1_HUMAN	33	74.1236	1.74124	P	R	endosome,endoplasmic reticulum,Golgi apparatus,plasma membrane,sodium:potassium-exchanging ATPase complex,caveola,postsynaptic density,intercalated disc,membrane,integral component of membrane,basolateral plasma membrane,apical plasma membrane,T-tubule,sarcolemma,melanosome,myelin sheath,protein complex,extracellular exosome,extracellular vesicle,macromolecular complex	sodium:potassium-exchanging ATPase activity,protein binding,ATP binding,phosphatase activity,protein kinase binding,protein domain specific binding,ankyrin binding,potassium ion binding,sodium ion binding,ADP binding,phosphatidylinositol 3-kinase binding,chaperone binding,steroid hormone binding	regulation of the force of heart contraction,regulation of sodium ion transport,cellular sodium ion homeostasis,regulation of blood pressure,potassium ion import,establishment or maintenance of transmembrane electrochemical gradient,dephosphorylation,cellular potassium ion homeostasis,negative regulation of glucocorticoid biosynthetic process,ion transmembrane transport,sodium ion export from cel…
NR / R	Q99729	Q99729	0.799443	0.799443	0.780995	0.520564	48	Q99729	HNRNPAB	Heterogeneous nuclear ribonucleoprotein A/B	ROAA_HUMAN	5	74.043	1.74043	P	R	nucleus,nucleoplasm,cytoplasm,intracellular ribonucleoprotein complex,RNA polymerase II transcription factor complex,ribonucleoprotein complex	RNA binding,mRNA binding,protein binding,transcription factor activity, sequence-specific DNA binding,sequence-specific DNA binding,sequence-specific double-stranded DNA binding	epithelial to mesenchymal transition,positive regulation of transcription, DNA-templated
NR / R	P55036	P55036	0.796371	0.796371	0.81925	0.531759	8	P55036	PSMD4	26S proteasome non-ATPase regulatory subunit 4	PSMD4_HUMAN	3	73.6727	1.73673	P	R	proteasome complex,nucleus,nucleoplasm,cytosol,proteasome regulatory particle, base subcomplex,proteasome accessory complex	RNA binding,protein binding,polyubiquitin binding,identical protein binding	MAPK cascade,protein polyubiquitination,stimulatory C-type lectin receptor signaling pathway,antigen processing and presentation of exogenous peptide antigen via MHC class I, TAP-dependent,regulation of cellular amino acid metabolic process,negative regulation of G2/M transition of mitotic cell cycle,protein deubiquitination,anaphase-promoting complex-dependent catabolic process,SCF-dependent pro…
NR / R	Q15185	Q15185	0.792681	0.792681	0.234336	0.256726	24	Q15185	PTGES3	Prostaglandin E synthase 3	TEBP_HUMAN	3	73.2291	1.73229	P	R	chromosome, telomeric region,nucleus,nucleoplasm,telomerase holoenzyme complex,cytosol,protein complex,extracellular exosome,macromolecular complex,Requires Ontology,cytoplasm	telomerase activity,protein binding,prostaglandin-E synthase activity,unfolded protein binding,Hsp90 protein binding,DNA polymerase binding,chaperone binding	telomere maintenance,prostaglandin biosynthetic process,xenobiotic metabolic process,telomere maintenance via telomerase,signal transduction,cyclooxygenase pathway,positive regulation of phosphorylation,protein stabilization,chaperone-mediated protein complex assembly,positive regulation of telomerase activity,chaperone cofactor-dependent protein refolding,regulation of cellular response to heat,…
NR / R	Q6NZI2	Q6NZI2	0.79268	0.79268	0.268188	0.281396	64	Q6NZI2	CAVIN1	Caveolae-associated protein 1	CAVN1_HUMAN	8	73.229	1.73229	P	R	nucleus,nucleoplasm,cytoplasm,mitochondrion,endoplasmic reticulum,cytosol,plasma membrane,caveola,intracellular membrane-bounded organelle,protein complex,membrane raft,macromolecular complex	RNA binding,protein binding,rRNA primary transcript binding,identical protein binding	regulation of transcription, DNA-templated,transcription initiation from RNA polymerase I promoter,termination of RNA polymerase I transcription,rRNA transcription,protein secretion,positive regulation of cell motility
NR / R	P60981	P60981	0.791525	0.791525	0.454424	0.389634	48	P60981	DSTN	Destrin	DEST_HUMAN	5	73.0904	1.7309	P	R	actin cytoskeleton,cortical actin cytoskeleton,extracellular exosome	protein binding,actin filament binding	actin polymerization or depolymerization,actin filament depolymerization,actin filament fragmentation,positive regulation of actin filament depolymerization,actin filament severing
NR / R	Q99714	Q99714	0.787842	0.787842	0.130653	0.173311	128	Q99714	HSD17B10	3-hydroxyacyl-CoA dehydrogenase type-2	HCD2_HUMAN	11	72.649	1.72649	P	R	cytoplasm,mitochondrion,mitochondrial matrix,plasma membrane,mitochondrial ribonuclease P complex	RNA binding,3-hydroxyacyl-CoA dehydrogenase activity,protein binding,cholate 7-alpha-dehydrogenase activity,testosterone dehydrogenase [NAD(P)] activity,3-hydroxy-2-methylbutyryl-CoA dehydrogenase activity,tRNA binding,dihydrotestosterone 17-beta-dehydrogenase activity	lipid metabolic process,branched-chain amino acid catabolic process,oxidation-reduction process,mitochondrial tRNA methylation,mitochondrial tRNA processing,mitochondrion organization,protein homotetramerization,Requires Ontology,mitochondrial tRNA 3'-end processing
NR / R	P62829	P62829	0.78771	0.78771	0.261827	0.277462	24	P62829	RPL23	60S ribosomal protein L23	RL23_HUMAN	2	72.6332	1.72633	P	R	nucleoplasm,nucleolus,cytoplasm,cytosol,ribosome,focal adhesion,membrane,cytosolic large ribosomal subunit,extracellular matrix,protein complex,extracellular exosome,postsynaptic density,macromolecular complex	transcription coactivator binding,RNA binding,structural constituent of ribosome,protein binding,ubiquitin protein ligase binding,large ribosomal subunit rRNA binding,ubiquitin ligase inhibitor activity	negative regulation of transcription from RNA polymerase II promoter,nuclear-transcribed mRNA catabolic process, nonsense-mediated decay,rRNA processing,translation,translational initiation,ribosomal protein import into nucleus,SRP-dependent cotranslational protein targeting to membrane,positive regulation of cell proliferation,positive regulation of gene expression,viral transcription,protein-DN…
NR / R	Q00610	Q00610	0.783908	0.783908	0.000294791	0.00118255	512	Q00610	CLTC	Clathrin heavy chain 1	CLH1_HUMAN	58	72.1788	1.72179	P	R	lysosome,endosome,spindle,cytosol,plasma membrane,focal adhesion,membrane,clathrin coat,clathrin coat of trans-Golgi network vesicle,clathrin coat of coated pit,clathrin-coated vesicle,clathrin-coated endocytic vesicle membrane,extracellular matrix,trans-Golgi network membrane,endolysosome membrane,melanosome,protein complex,extracellular exosome,clathrin complex,extracellular vesicle,mitotic spi…	RNA binding,double-stranded RNA binding,structural molecule activity,protein binding,protein kinase binding,clathrin light chain binding,disordered domain specific binding,low-density lipoprotein particle receptor binding,ubiquitin-specific protease binding	osteoblast differentiation,intracellular protein transport,receptor-mediated endocytosis,autophagy,microtubule-based movement,mitotic nuclear division,antigen processing and presentation of exogenous peptide antigen via MHC class II,receptor internalization,transferrin transport,retrograde transport, endosome to Golgi,clathrin coat assembly,cell division,Wnt signaling pathway, planar cell polarit…
NR / R	O00303	O00303	0.78359	0.78359	0.886627	0.554933	16	O00303	EIF3F	Eukaryotic translation initiation factor 3 subunit F	EIF3F_HUMAN	2	72.1409	1.72141	P	R	cytosol,eukaryotic translation initiation factor 3 complex,membrane,eukaryotic translation initiation factor 3 complex, eIF3m,eukaryotic 43S preinitiation complex,eukaryotic 48S preinitiation complex	translation initiation factor activity,thiol-dependent ubiquitin-specific protease activity,protein binding,translation initiation factor binding	translational initiation,protein deubiquitination,IRES-dependent viral translational initiation,formation of cytoplasmic translation initiation complex
NR / R	P02746	P02746	0.78097	0.78097	0.479136	0.402235	8	P02746	C1QB	Complement C1q subcomponent subunit B	C1QB_HUMAN	2	71.8286	1.71829	P	R	extracellular region,collagen trimer,complement component C1 complex,extracellular exosome,blood microparticle,cell,synapse,Requires Ontology,postsynapse	serine-type endopeptidase activity,protein binding,protein homodimerization activity	proteolysis,complement activation,complement activation, classical pathway,innate immune response,inner ear development,regulation of complement activation,synapse disassembly
NR / R	P06576	P06576	0.779576	0.779576	0.903973	0.55909	224	P06576	ATP5F1B	ATP synthase subunit beta, mitochondrial	ATPB_HUMAN	23	71.6626	1.71663	P	R	nucleus,mitochondrion,mitochondrial proton-transporting ATP synthase complex,mitochondrial proton-transporting ATP synthase, catalytic core,mitochondrial matrix,plasma membrane,cell surface,membrane,extracellular matrix,mitochondrial membrane,mitochondrial nucleoid,myelin sheath,proton-transporting ATP synthase complex,extracellular exosome	transporter activity,protein binding,ATP binding,transmembrane transporter activity,MHC class I protein binding,angiostatin binding,proton-transporting ATP synthase activity, rotational mechanism,proton-transporting ATPase activity, rotational mechanism,ATPase activity	angiogenesis,osteoblast differentiation,generation of precursor metabolites and energy,lipid metabolic process,ATP biosynthetic process,negative regulation of cell adhesion involved in substrate-bound cell migration,mitochondrion organization,proton transport,mitochondrial ATP synthesis coupled proton transport,positive regulation of blood vessel endothelial cell migration,regulation of intracell…
NR / R	P04839	P04839	0.772946	0.772946	0.905213	0.559295	16	P04839	CYBB	Cytochrome b-245 heavy chain	CY24B_HUMAN	3	70.8756	1.70876	P	R	nuclear envelope,mitochondrion,endoplasmic reticulum membrane,rough endoplasmic reticulum,Golgi apparatus,plasma membrane,integral component of plasma membrane,dendrite,phagocytic vesicle membrane,specific granule membrane,NADPH oxidase complex,neuronal cell body,perinuclear region of cytoplasm,tertiary granule membrane,perinuclear endoplasmic reticulum	voltage-gated ion channel activity,protein binding,superoxide-generating NADPH oxidase activity,heme binding,metal ion binding,protein heterodimerization activity,flavin adenine dinucleotide binding,electron carrier activity	response to reactive oxygen species,antigen processing and presentation of exogenous peptide antigen via MHC class I, TAP-dependent,superoxide metabolic process,ion transport,inflammatory response,response to nutrient,regulation of ion transmembrane transport,response to drug,positive regulation of tumor necrosis factor biosynthetic process,superoxide anion generation,neutrophil degranulation,inn…
NR / R	P61224	P61224	0.771336	0.771336	0.0154147	0.0350643	64	P61224	RAP1B	Ras-related protein Rap-1b	RAP1B_HUMAN	8	70.685	1.70685	P	R	intracellular,lipid particle,cytosol,plasma membrane,cell-cell junction,membrane,azurophil granule membrane,extracellular exosome,membrane raft	GTPase activity,protein binding,GTP binding,GDP binding,protein complex binding,macromolecular complex binding	cell proliferation,Rap protein signal transduction,neutrophil degranulation,establishment of endothelial barrier,positive regulation of ERK1 and ERK2 cascade,cellular response to cAMP,regulation of cell junction assembly,regulation of establishment of cell polarity,negative regulation of synaptic vesicle exocytosis,microvillus assembly,response to carbohydrate,cellular response to drug,interleuki…
NR / R	P05114	P05114	0.769142	0.769142	0.634825	0.469402	16	P05114	HMGN1	Non-histone chromosomal protein HMG-14	HMGN1_HUMAN	2	70.4256	1.70426	P	R	chromatin,nucleus,nucleoplasm,cytoplasm	DNA binding,nucleosomal DNA binding	pyrimidine dimer repair by nucleotide-excision repair,transcription-coupled nucleotide-excision repair,chromatin organization,regulation of transcription from RNA polymerase II promoter,response to UV-B,response to UV-C,positive regulation of DNA-templated transcription, elongation,regulation of development, heterochronic,post-embryonic camera-type eye morphogenesis,regulation of epithelial cell …
NR / R	Q5TGZ0	Q5TGZ0	0.76782	0.76782	0.0584892	0.0973289	8	Q5TGZ0	MINOS1	MICOS complex subunit MIC10	MIC10_HUMAN	1	70.2694	1.70269	P	R	mitochondrion,mitochondrial inner membrane,integral component of membrane,MICOS complex	molecular_function,protein binding	biological_process
NR / R	P15153	P15153	0.763718	0.763718	0.192514	0.225227	24	P15153	RAC2	Ras-related C3 botulinum toxin substrate 2	RAC2_HUMAN	4	69.7861	1.69786	P	R	nuclear envelope,cytosol,plasma membrane,focal adhesion,lamellipodium,phagocytic vesicle membrane,extracellular exosome,actin filament,cytoplasm,cytoplasmic vesicle,cell projection	GTPase activity,GTP binding,protein kinase regulator activity,protein binding,protein kinase binding	chemotaxis,actin filament organization,signal transduction,G-protein coupled receptor signaling pathway,small GTPase mediated signal transduction,positive regulation of cell proliferation,regulation of hydrogen peroxide metabolic process,positive regulation of lamellipodium assembly,regulation of cell-substrate adhesion,cell projection assembly,platelet activation,regulation of T cell proliferati…
NR / R	Q5SSJ5	Q5SSJ5	0.761363	0.761363	0.655067	0.47763	56	Q5SSJ5	HP1BP3	Heterochromatin protein 1-binding protein 3	HP1B3_HUMAN	8	69.5091	1.69509	P	R	nucleosome,nucleus,chromosome,nuclear speck	DNA binding,protein binding,nucleosome binding	nucleosome assembly,regulation of transcription, DNA-templated,regulation of cell proliferation,heterochromatin organization,cellular response to hypoxia,regulation of nucleus size
NR / R	P23142	P23142	0.759426	0.759426	0.792938	0.524026	88	P23142	FBLN1	Fibulin-1	FBLN1_HUMAN	10	69.2817	1.69282	P	R	extracellular region,proteinaceous extracellular matrix,basement membrane,extracellular space,extracellular exosome,elastic fiber,fibrinogen complex,extracellular matrix,Requires Ontology	fibronectin binding,extracellular matrix structural constituent,calcium ion binding,protein C-terminus binding,peptidase activator activity,protein complex binding,identical protein binding,fibrinogen binding,macromolecular complex binding	negative regulation of protein phosphorylation,negative regulation of cell adhesion,embryo implantation,positive regulation of peptidase activity,viral process,extracellular matrix organization,negative regulation of ERK1 and ERK2 cascade,blood coagulation, fibrin clot formation,negative regulation of substrate adhesion-dependent cell spreading,negative regulation of cell motility,negative regula…
NR / R	O43707	O43707	0.758197	0.758197	0.34216	0.327806	264	O43707	ACTN4	Alpha-actinin-4	ACTN4_HUMAN	31	69.1375	1.69138	P	R	stress fiber,extracellular region,extracellular space,intracellular,nucleus,cytoplasm,cytosol,brush border,cell-cell junction,focal adhesion,nuclear body,Z disc,intracellular ribonucleoprotein complex,cortical cytoskeleton,platelet alpha granule lumen,pseudopodium,neuron projection,protein complex,perinuclear region of cytoplasm,extracellular exosome,actin cytoskeleton,macromolecular complex,ribo…	RNA polymerase II regulatory region sequence-specific DNA binding,nucleoside binding,RNA binding,actin binding,integrin binding,calcium ion binding,protein binding,ligand-dependent nuclear receptor transcription coactivator activity,chromatin DNA binding,nuclear hormone receptor binding,protein homodimerization activity,retinoic acid receptor binding,ion channel binding,protein N-terminus binding…	response to hypoxia,platelet degranulation,protein transport,vesicle transport along actin filament,positive regulation of cell migration,positive regulation of sodium:proton antiporter activity,peroxisome proliferator activated receptor signaling pathway,regulation of apoptotic process,retinoic acid receptor signaling pathway,positive regulation of pinocytosis,actin filament bundle assembly,nega…
NR / R	O75369	O75369	0.757223	0.757223	9.76798e-09	8.6843e-08	456	O75369	FLNB	Filamin-B	FLNB_HUMAN	62	69.0234	1.69023	P	R	stress fiber,nucleus,cytoplasm,cytosol,plasma membrane,brush border,focal adhesion,cell cortex,actin cytoskeleton,integral component of membrane,Z disc,extracellular matrix,neuron projection,neuronal cell body,extracellular exosome,phagocytic vesicle	RNA binding,actin binding,protein binding,identical protein binding,cadherin binding	keratinocyte development,epithelial cell morphogenesis,cytoskeletal anchoring at plasma membrane,signal transduction,skeletal muscle tissue development,actin cytoskeleton organization,cellular response to interferon-gamma
NR / R	B5ME19;Q99613	B5ME19;Q99613	0.754829	0.754829	0.204222	0.233792	16	B5ME19;Q99613	EIF3CL;EIF3C	Eukaryotic translation initiation factor 3 subunit C-like protein;Eukaryotic translation initiation factor 3 subunit C	EIFCL_HUMAN;EIF3C_HUMAN	2	68.7431	1.68743	P	R	eukaryotic translation initiation factor 3 complex,eukaryotic 43S preinitiation complex,eukaryotic 48S preinitiation complex;cytosol,eukaryotic translation initiation factor 3 complex,eukaryotic 43S preinitiation complex,eukaryotic 48S preinitiation complex	translation initiation factor binding,translation initiation factor activity;RNA binding,protein binding,translation initiation factor binding,translation initiation factor activity	translational initiation,formation of cytoplasmic translation initiation complex;translational initiation,positive regulation of translation,positive regulation of mRNA binding,formation of cytoplasmic translation initiation complex
NR / R	P35580	P35580	0.754482	0.754482	0.742968	0.507983	472	P35580	MYH10	Myosin-10	MYH10_HUMAN	56	68.7025	1.68703	P	R	stress fiber,nucleus,cytoplasm,spindle,cytosol,plasma membrane,brush border,cell cortex,myosin complex,myosin II complex,lamellipodium,axon,growth cone,midbody,neuromuscular junction,cleavage furrow,actomyosin,neuronal cell body,dendritic spine,extracellular exosome,myosin II filament,polysome,glutamatergic synapse	microfilament motor activity,actin binding,protein binding,calmodulin binding,ATP binding,ATPase activity,actin-dependent ATPase activity,ADP binding,actin filament binding,RNA stem-loop binding,mRNA 5'-UTR binding	mitotic cytokinesis,in utero embryonic development,neuron migration,plasma membrane repair,cardiac septum development,exocytosis,substrate-dependent cell migration, cell extension,nuclear migration,cell adhesion,axon guidance,adult heart development,cell proliferation,regulation of cell shape,fourth ventricle development,lateral ventricle development,third ventricle development,cerebellar Purkinj…
NR / R	Q8NBX0	Q8NBX0	0.751844	0.751844	0.0715907	0.113441	8	Q8NBX0	SCCPDH	Saccharopine dehydrogenase-like oxidoreductase	SCPDL_HUMAN	2	68.3944	1.68394	P	R	extracellular region,nucleus,mitochondrion,lipid particle,membrane,midbody,platelet alpha granule lumen,plasma membrane	oxidoreductase activity	platelet degranulation,oxidation-reduction process,glycolipid biosynthetic process
NR / R	P13639	P13639	0.751458	0.751458	0.489566	0.407564	232	P13639	EEF2	Elongation factor 2	EF2_HUMAN	29	68.3493	1.68349	P	R	extracellular region,nucleus,cytoplasm,cytosol,plasma membrane,membrane,aggresome,intracellular ribonucleoprotein complex,extracellular matrix,secretory granule lumen,polysomal ribosome,membrane raft,extracellular exosome,ficolin-1-rich granule lumen,synapse,ribonucleoprotein complex	p53 binding,RNA binding,translation elongation factor activity,GTPase activity,protein binding,GTP binding,5S rRNA binding,protein kinase binding,ribosome binding,cadherin binding,actin filament binding	hematopoietic progenitor cell differentiation,response to ischemia,skeletal muscle contraction,translational elongation,protein methylation,aging,glial cell proliferation,peptidyl-diphthamide biosynthetic process from peptidyl-histidine,response to estradiol,response to endoplasmic reticulum stress,skeletal muscle cell differentiation,response to drug,response to hydrogen peroxide,neutrophil degr…
NR / R	P56192	P56192	0.750547	0.750547	0.636929	0.470294	56	P56192	MARS	Methionine--tRNA ligase, cytoplasmic	SYMC_HUMAN	8	68.2431	1.68243	P	R	nucleolus,cytoplasm,cytosol,membrane,aminoacyl-tRNA synthetase multienzyme complex,extracellular exosome	tRNA binding,methionine-tRNA ligase activity,ATP binding	tRNA aminoacylation for protein translation,methionyl-tRNA aminoacylation,cellular response to starvation,rRNA transcription,cellular response to insulin stimulus,cellular response to platelet-derived growth factor stimulus,cellular response to epidermal growth factor stimulus,positive regulation of transcription of nuclear large rRNA transcript from RNA polymerase I promoter
NR / R	P59998	P59998	0.747051	0.747051	0.671795	0.483304	40	P59998	ARPC4	Actin-related protein 2/3 complex subunit 4	ARPC4_HUMAN	5	67.8358	1.67836	P	R	cytosol,Arp2/3 protein complex,cell projection,extracellular exosome,nucleus,site of double-strand break	structural constituent of cytoskeleton,protein binding,enzyme binding,protein binding, bridging,actin filament binding	actin filament polymerization,Arp2/3 complex-mediated actin nucleation,Fc-gamma receptor signaling pathway involved in phagocytosis,actin nucleation,ephrin receptor signaling pathway,membrane organization
NR / R	P46779	P46779	0.742786	0.742786	0.372706	0.346985	24	P46779	RPL28	60S ribosomal protein L28	RL28_HUMAN	3	67.3405	1.6734	P	R	cytosol,membrane,cytosolic large ribosomal subunit,dendrite,cytoplasmic ribonucleoprotein granule,cell body,extracellular exosome	RNA binding,structural constituent of ribosome,protein binding	nuclear-transcribed mRNA catabolic process, nonsense-mediated decay,rRNA processing,translation,translational initiation,SRP-dependent cotranslational protein targeting to membrane,viral transcription,regulation of mitophagy,positive regulation of protein targeting to mitochondrion
NR / R	O14773	O14773	0.742701	0.742701	0.322816	0.31629	40	O14773	TPP1	Tripeptidyl-peptidase 1	TPP1_HUMAN	5	67.3306	1.67331	P	R	mitochondrion,lysosome,melanosome,lysosomal lumen,extracellular exosome	endopeptidase activity,serine-type endopeptidase activity,protein binding,peptidase activity,serine-type peptidase activity,tripeptidyl-peptidase activity,peptide binding,metal ion binding	proteolysis,lipid metabolic process,lysosome organization,nervous system development,central nervous system development,protein catabolic process,epithelial cell differentiation,IRE1-mediated unfolded protein response,peptide catabolic process,bone resorption,neuromuscular process controlling balance
NR / R	P13073	P13073	0.740154	0.740154	0.997967	0.582817	32	P13073	COX4I1	Cytochrome c oxidase subunit 4 isoform 1, mitochondrial	COX41_HUMAN	4	67.0354	1.67035	P	R	nucleus,mitochondrion,mitochondrial inner membrane,mitochondrial respiratory chain complex IV,membrane,extracellular exosome	protein binding,cytochrome-c oxidase activity	generation of precursor metabolites and energy,mitochondrial electron transport, cytochrome c to oxygen,response to nutrient,hydrogen ion transmembrane transport
NR / R	P04424	P04424	0.737727	0.737727	0.602456	0.456287	56	P04424	ASL	Argininosuccinate lyase	ARLY_HUMAN	7	66.7547	1.66755	P	R	cytoplasm,cytosol,extracellular exosome	argininosuccinate lyase activity,protein binding,identical protein binding	urea cycle,arginine biosynthetic process via ornithine,locomotory behavior,post-embryonic development,ammonia assimilation cycle
NR / R	P62873	P62873	0.736661	0.736661	0.790431	0.523558	32	P62873	GNB1	Guanine nucleotide-binding protein G(I)/G(S)/G(T) subunit beta-1	GBB1_HUMAN	4	66.6315	1.66632	P	R	photoreceptor inner segment,intracellular,lysosomal membrane,cytosol,heterotrimeric G-protein complex,plasma membrane,membrane,dendrite,photoreceptor outer segment membrane,myelin sheath,cell body,extracellular exosome,photoreceptor disc membrane,extracellular vesicle	GTPase activity,signal transducer activity,protein binding,spectrin binding,type 1 angiotensin receptor binding,protein complex binding,alkylglycerophosphoethanolamine phosphodiesterase activity,GTPase binding,macromolecular complex binding	protein folding,signal transduction,adenylate cyclase-activating dopamine receptor signaling pathway,phospholipase C-activating G-protein coupled receptor signaling pathway,positive regulation of cytosolic calcium ion concentration,G-protein coupled acetylcholine receptor signaling pathway,Wnt signaling pathway, calcium modulating pathway,Ras protein signal transduction,cell proliferation,cardiac…
NR / R	O15355	O15355	0.733582	0.733582	0.817317	0.531223	8	O15355	PPM1G	Protein phosphatase 1G	PPM1G_HUMAN	1	66.2763	1.66276	P	R	nucleus,nucleoplasm,cytoplasm,membrane	protein serine/threonine phosphatase activity,protein binding,metal ion binding,magnesium-dependent protein serine/threonine phosphatase activity	protein dephosphorylation,cell cycle arrest,peptidyl-threonine dephosphorylation
NR / R	Q8N2U0	Q8N2U0	0.730377	0.730377	0.233694	0.256125	8	Q8N2U0	TMEM256	Transmembrane protein 256	TM256_HUMAN	1	65.9073	1.65907	P	R	integral component of membrane,extracellular exosome	molecular_function	biological_process
NR / R	P04196	P04196	0.729407	0.729407	0.636254	0.469994	40	P04196	HRG	Histidine-rich glycoprotein	HRG_HUMAN	6	65.7957	1.65796	P	R	extracellular region,plasma membrane,cell surface,platelet alpha granule lumen,endolysosome,extracellular exosome,blood microparticle,Requires Ontology	serine-type endopeptidase inhibitor activity,cysteine-type endopeptidase inhibitor activity,receptor binding,protein binding,heparin binding,zinc ion binding,immunoglobulin binding,heme binding,heparan sulfate proteoglycan binding,metal ion binding	angiogenesis,platelet degranulation,positive regulation of immune response to tumor cell,chemotaxis,negative regulation of cell adhesion,negative regulation of cell proliferation,regulation of gene expression,regulation of platelet activation,negative regulation of lamellipodium assembly,negative regulation of endopeptidase activity,heme transport,negative regulation of angiogenesis,platelet acti…
NR / R	P08572	P08572	0.728889	0.728889	0.545592	0.433495	90	P08572	COL4A2	Collagen alpha-2(IV) chain	CO4A2_HUMAN	8	65.7362	1.65736	P	R	extracellular region,collagen type IV trimer,extracellular space,endoplasmic reticulum lumen,extracellular matrix,extracellular exosome,Requires Ontology	extracellular matrix structural constituent,protein binding,extracellular matrix structural constituent conferring tensile strength	angiogenesis,transcription, DNA-templated,negative regulation of angiogenesis,extracellular matrix organization,collagen catabolic process,endodermal cell differentiation,collagen-activated tyrosine kinase receptor signaling pathway,cellular response to transforming growth factor beta stimulus,aging,response to activity
NR / R	Q9NY33	Q9NY33	0.728606	0.728606	0.542026	0.432088	48	Q9NY33	DPP3	Dipeptidyl peptidase 3	DPP3_HUMAN	7	65.7037	1.65704	P	R	cytoplasm,cytosol,plasma membrane,nuclear speck,extracellular exosome	protein binding,metallopeptidase activity,dipeptidyl-peptidase activity,zinc ion binding	proteolysis
NR / R	P16402	P16402	0.728076	0.728076	0.958923	0.573125	40	P16402	HIST1H1D	Histone H1.3	H13_HUMAN	5	65.6429	1.65643	P	R	nucleosome,nuclear chromatin,nuclear euchromatin,nucleus	RNA binding,chromatin DNA binding,nucleosomal DNA binding,double-stranded DNA binding,protein binding	negative regulation of transcription from RNA polymerase II promoter,nucleosome assembly,nucleosome positioning,histone H3-K4 trimethylation,histone H3-K27 trimethylation,negative regulation of DNA recombination,regulation of transcription, DNA-templated,chromosome condensation,negative regulation of chromatin silencing
NR / R	Q9ULC4	Q9ULC4	0.726494	0.726494	0.204464	0.23392	32	Q9ULC4	MCTS1	Malignant T-cell-amplified sequence 1	MCTS1_HUMAN	4	65.4613	1.65461	P	R	cytosol,plasma membrane,cytosolic small ribosomal subunit	translation initiation factor activity,protein binding	formation of translation preinitiation complex,translation reinitiation,IRES-dependent translational initiation,transcription, DNA-templated,regulation of transcription, DNA-templated,cellular response to DNA damage stimulus,cell cycle,positive regulation of cell proliferation,ribosome disassembly,regulation of growth,IRES-dependent viral translational initiation
NR / R	P08754	P08754	0.725597	0.725597	0.54328	0.432621	24	P08754	GNAI3	Guanine nucleotide-binding protein G(k) subunit alpha	GNAI3_HUMAN	4	65.3585	1.65358	P	R	nucleus,nucleolus,cytoplasm,lysosomal membrane,Golgi apparatus,centrosome,heterotrimeric G-protein complex,plasma membrane,membrane,midbody,zymogen granule,membrane raft,extracellular exosome,Golgi membrane,endoplasmic reticulum membrane	G-protein coupled receptor binding,GTPase activity,signal transducer activity,protein binding,GTP binding,GDP binding,protein domain specific binding,G-protein beta/gamma-subunit complex binding,G-protein coupled serotonin receptor binding,GTPase activating protein binding,metal ion binding	protein folding,transport,vesicle fusion,cell cycle,adenylate cyclase-inhibiting G-protein coupled receptor signaling pathway,negative regulation of adenylate cyclase activity,dopamine receptor signaling pathway,GTP metabolic process,cell division,G-protein coupled receptor signaling pathway,brain development,positive regulation of macroautophagy,positive regulation of superoxide anion generation…
NR / R	O15427	O15427	0.71788	0.71788	0.372873	0.347011	8	O15427	SLC16A3	Monocarboxylate transporter 4	MOT4_HUMAN	1	64.4763	1.64476	P	R	plasma membrane,integral component of plasma membrane,membrane,nuclear membrane,Requires Ontology,integral component of postsynaptic density membrane	RNA binding,protein binding,monocarboxylic acid transmembrane transporter activity,lactate transmembrane transporter activity,symporter activity	pyruvate metabolic process,monocarboxylic acid transport,plasma membrane lactate transport,leukocyte migration
NR / R	P01876	P01876	0.716874	0.716874	0.164367	0.202117	96	P01876	IGHA1	Immunoglobulin heavy constant alpha 1	IGHA1_HUMAN	9	64.3617	1.64362	P	R	extracellular region,extracellular space,external side of plasma membrane,extracellular exosome,monomeric IgA immunoglobulin complex,secretory IgA immunoglobulin complex,secretory dimeric IgA immunoglobulin complex,blood microparticle,immunoglobulin complex, circulating	antigen binding,immunoglobulin receptor binding	retina homeostasis,glomerular filtration,receptor-mediated endocytosis,phagocytosis, recognition,phagocytosis, engulfment,immune response,complement activation, classical pathway,protein-chromophore linkage,antibacterial humoral response,innate immune response,B cell receptor signaling pathway,positive regulation of B cell activation,leukocyte migration,positive regulation of respiratory burst,de…
NR / R	P15170	P15170	0.715823	0.715823	0.333798	0.322625	8	P15170	GSPT1	Eukaryotic peptide chain release factor GTP-binding subunit ERF3A	ERF3A_HUMAN	1	64.242	1.64242	P	R	intracellular,cytosol,translation release factor complex	RNA binding,translation release factor activity,GTPase activity,protein binding,GTP binding	G1/S transition of mitotic cell cycle,nuclear-transcribed mRNA catabolic process, nonsense-mediated decay,cytoplasmic translational termination,translational termination,protein methylation,translation
NR / R	P29590	P29590	0.71224	0.71224	0.71464	0.498095	40	P29590	PML	Protein PML	PML_HUMAN	7	63.8345	1.63835	P	R	nuclear chromosome, telomeric region,heterochromatin,nucleus,nucleoplasm,nucleolus,cytoplasm,cytosol,nuclear matrix,PML body,early endosome membrane,nuclear membrane,extrinsic component of endoplasmic reticulum membrane	DNA binding,protein binding,zinc ion binding,ubiquitin protein ligase binding,SUMO binding,protein homodimerization activity,SMAD binding,transcription coactivator activity	response to hypoxia,regulation of protein phosphorylation,transcription, DNA-templated,regulation of transcription, DNA-templated,protein complex assembly,activation of cysteine-type endopeptidase activity involved in apoptotic process,DNA damage response, signal transduction by p53 class mediator resulting in cell cycle arrest,cell cycle arrest,transforming growth factor beta receptor signaling …
NR / R	Q9NUQ6	Q9NUQ6	0.712145	0.712145	0.742448	0.507853	16	Q9NUQ6	SPATS2L	SPATS2-like protein	SPS2L_HUMAN	3	63.8238	1.63824	P	R	nucleus,nucleolus,cytosol,protein complex,macromolecular complex,cytoplasm	RNA binding
NR / R	Q93052	Q93052	0.711529	0.711529	0.156603	0.195358	48	Q93052	LPP	Lipoma-preferred partner	LPP_HUMAN	7	63.7539	1.63754	P	R	nucleus,cytosol,plasma membrane,focal adhesion	protein binding,zinc ion binding,metal ion binding	cell adhesion,biological_process
NR / R	P14678;P63162	P14678;P63162	0.710875	0.710875	0.350063	0.332822	16	P14678;P63162	SNRPB;SNRPN	Small nuclear ribonucleoprotein-associated proteins B and B';Small nuclear ribonucleoprotein-associated protein N	RSMB_HUMAN;RSMN_HUMAN	2	63.6797	1.6368	P	R	nucleoplasm,spliceosomal complex,U5 snRNP,U7 snRNP,U1 snRNP,U2 snRNP,U4 snRNP,U12-type spliceosomal complex,cytosol,small nuclear ribonucleoprotein complex,methylosome,SMN-Sm protein complex,U4/U6 x U5 tri-snRNP complex,extracellular exosome,U2-type prespliceosome,catalytic step 2 spliceosome,histone pre-mRNA 3'end processing complex,telomerase holoenzyme complex,nucleus,U2-type precatalytic spli…	RNA binding,protein binding,U2 snRNA binding,telomerase RNA binding,histone pre-mRNA DCP binding;RNA binding,protein binding	spliceosomal snRNP assembly,mRNA splicing, via spliceosome,termination of RNA polymerase II transcription,protein methylation,histone mRNA metabolic process,RNA splicing,nuclear import;mRNA splicing, via spliceosome,RNA splicing,response to hormone
NR / R	Q13098	Q13098	0.709437	0.709437	0.739874	0.506688	16	Q13098	GPS1	COP9 signalosome complex subunit 1	CSN1_HUMAN	2	63.5166	1.63517	P	R	nucleoplasm,cytosol,COP9 signalosome	GTPase inhibitor activity,protein binding	inactivation of MAPK activity,protein deneddylation,nucleotide-excision repair, DNA damage recognition,transcription-coupled nucleotide-excision repair,cell cycle,JNK cascade,negative regulation of GTPase activity,post-translational protein modification
NR / R	P12235	P12235	0.707187	0.707187	0.34751	0.331252	24	P12235	SLC25A4	ADP/ATP translocase 1	ADT1_HUMAN	3	63.2618	1.63262	P	R	nucleus,mitochondrion,mitochondrial inner membrane,integral component of plasma membrane,myelin sheath,integral component of mitochondrial membrane	ATP:ADP antiporter activity,protein binding,adenine transmembrane transporter activity	mitochondrial genome maintenance,generation of precursor metabolites and energy,transport,apoptotic mitochondrial changes,adenine transport,ADP transport,ATP transport,viral process,regulation of mitochondrial membrane permeability,regulation of insulin secretion,transmembrane transport,negative regulation of necroptotic process
NR / R	P63104	P63104	0.706703	0.706703	0.0673161	0.10894	88	P63104	YWHAZ	14-3-3 protein zeta/delta	1433Z_HUMAN	9	63.207	1.63207	P	R	extracellular space,nucleus,nucleoplasm,cytoplasm,mitochondrion,cytosol,focal adhesion,cytoplasmic vesicle membrane,vesicle,melanosome,extracellular exosome,blood microparticle,glutamatergic synapse	RNA binding,protein binding,transcription factor binding,protein kinase binding,protein domain specific binding,ubiquitin protein ligase binding,identical protein binding,ion channel binding,cadherin binding	protein targeting,signal transduction,platelet activation,negative regulation of apoptotic process,regulation of mRNA stability,establishment of Golgi localization,membrane organization,Golgi reassembly,positive regulation of protein insertion into mitochondrial membrane involved in apoptotic signaling pathway,cytokine-mediated signaling pathway,regulation of synapse maturation
NR / R	Q9NS91	Q9NS91	0.705671	0.705671	0.950953	0.570898	8	Q9NS91	RAD18	E3 ubiquitin-protein ligase RAD18	RAD18_HUMAN	2	63.0903	1.6309	P	R	nucleus,nucleoplasm,replication fork,cytoplasm,centrosome,nuclear body,site of double-strand break,nuclear inclusion body,Rad6-Rad18 complex	Y-form DNA binding,damaged DNA binding,protein binding,zinc ion binding,polyubiquitin binding,ubiquitin protein ligase binding,protein complex binding,identical protein binding,single-stranded DNA-dependent ATPase activity,ubiquitin protein ligase activity,single-stranded DNA binding,macromolecular complex binding,metal ion binding	DNA repair,postreplication repair,protein monoubiquitination,cellular response to DNA damage stimulus,response to UV,DNA damage response, detection of DNA damage,protein autoubiquitination,positive regulation of chromosome segregation,negative regulation of cell death,protein ubiquitination
NR / R	P04075	P04075	0.702858	0.702858	0.182833	0.216843	184	P04075	ALDOA	Fructose-bisphosphate aldolase A	ALDOA_HUMAN	18	62.7726	1.62773	P	R	extracellular region,extracellular space,nucleus,cytosol,actin cytoskeleton,membrane,platelet alpha granule lumen,M band,I band,secretory granule lumen,extracellular exosome,tertiary granule lumen,ficolin-1-rich granule lumen,Requires Ontology	RNA binding,actin binding,fructose-bisphosphate aldolase activity,protein binding,cytoskeletal protein binding,tubulin binding,identical protein binding,cadherin binding,fructose binding	platelet degranulation,fructose metabolic process,gluconeogenesis,glycolytic process,ATP biosynthetic process,striated muscle contraction,actin filament organization,regulation of cell shape,fructose 1,6-bisphosphate metabolic process,neutrophil degranulation,muscle cell cellular homeostasis,protein homotetramerization,canonical glycolysis,binding of sperm to zona pellucida
NR / R	Q01518	Q01518	0.698211	0.698211	0.132582	0.175004	128	Q01518	CAP1	Adenylyl cyclase-associated protein 1	CAP1_HUMAN	14	62.2492	1.62249	P	R	extracellular region,extracellular space,plasma membrane,focal adhesion,cortical actin cytoskeleton,azurophil granule lumen,extracellular exosome	actin binding,adenylate cyclase binding	cell morphogenesis,ameboidal-type cell migration,receptor-mediated endocytosis,establishment or maintenance of cell polarity,signal transduction,activation of adenylate cyclase activity,actin polymerization or depolymerization,neutrophil degranulation
NR / R	O43678	O43678	0.696405	0.696405	0.0888327	0.132983	8	O43678	NDUFA2	NADH dehydrogenase [ubiquinone] 1 alpha subcomplex subunit 2	NDUA2_HUMAN	1	62.0462	1.62046	P	R	mitochondrial inner membrane,mitochondrial respiratory chain complex I,mitochondrial membrane	NADH dehydrogenase (ubiquinone) activity	mitochondrial electron transport, NADH to ubiquinone,mitochondrial respiratory chain complex I assembly,blastocyst hatching
NR / R	P61006	P61006	0.695705	0.695705	0.732424	0.504155	16	P61006	RAB8A	Ras-related protein Rab-8A	RAB8A_HUMAN	3	61.9675	1.61968	P	R	Golgi membrane,centrosome,centriole,cytosol,plasma membrane,cilium,synaptic vesicle,postsynaptic density,trans-Golgi network transport vesicle,cytoplasmic vesicle membrane,phagocytic vesicle membrane,extracellular matrix,trans-Golgi network membrane,ciliary basal body,neuronal cell body,dendritic spine,phagocytic vesicle,recycling endosome membrane,extracellular exosome,ciliary base,Requires Onto…	GTPase activity,protein binding,GTP binding,Rab GTPase binding,GDP binding,protein kinase binding,myosin V binding	G2/M transition of mitotic cell cycle,vesicle docking involved in exocytosis,axonogenesis,protein secretion,cellular response to insulin stimulus,regulation of long-term neuronal synaptic plasticity,Golgi vesicle fusion to target membrane,regulation of protein transport,cilium morphogenesis,membrane organization,protein localization to plasma membrane,ciliary basal body docking,neurotransmitter r…
NR / R	P02647	P02647	0.695559	0.695559	0.0905557	0.13441	104	P02647	APOA1	Apolipoprotein A-I	APOA1_HUMAN	11	61.9512	1.61951	P	R	extracellular region,extracellular space,nucleus,early endosome,endoplasmic reticulum lumen,cytosol,plasma membrane,cell surface,endocytic vesicle,cytoplasmic vesicle,very-low-density lipoprotein particle,high-density lipoprotein particle,discoidal high-density lipoprotein particle,spherical high-density lipoprotein particle,secretory granule lumen,chylomicron,extracellular exosome,endocytic vesi…	beta-amyloid binding,protein binding,phospholipid binding,phospholipid transporter activity,high-density lipoprotein particle binding,cholesterol binding,cholesterol transporter activity,enzyme binding,heat shock protein binding,phosphatidylcholine binding,apolipoprotein receptor binding,apolipoprotein A-I receptor binding,identical protein binding,chemorepellent activity,lipase inhibitor activit…	retinoid metabolic process,regulation of protein phosphorylation,endothelial cell proliferation,platelet degranulation,negative regulation of cytokine secretion involved in immune response,phosphatidylcholine biosynthetic process,cholesterol biosynthetic process,receptor-mediated endocytosis,G-protein coupled receptor signaling pathway,integrin-mediated signaling pathway,response to nutrient,chol…
NR / R	Q8WY22	Q8WY22	0.69452	0.69452	0.720958	0.500303	8	Q8WY22	BRI3BP	BRI3-binding protein	BRI3B_HUMAN	1	61.8345	1.61835	P	R	mitochondrion,mitochondrial outer membrane,integral component of membrane
NR / R	P27797	P27797	0.694238	0.694238	0.98293	0.579443	80	P27797	CALR	Calreticulin	CALR_HUMAN	10	61.8029	1.61803	P	R	acrosomal vesicle,extracellular region,proteinaceous extracellular matrix,extracellular space,intracellular,nucleus,cytoplasm,endoplasmic reticulum,endoplasmic reticulum lumen,smooth endoplasmic reticulum,Golgi apparatus,cytosol,polysome,focal adhesion,external side of plasma membrane,cell surface,membrane,phagocytic vesicle membrane,sarcoplasmic reticulum lumen,endoplasmic reticulum-Golgi interm…	complement component C1q binding,glycoprotein binding,DNA binding,RNA binding,mRNA binding,integrin binding,iron ion binding,calcium ion binding,protein binding,zinc ion binding,carbohydrate binding,ubiquitin protein ligase binding,peptide binding,hormone binding,protein binding involved in protein folding,androgen receptor binding,unfolded protein binding,chaperone binding	negative regulation of transcription from RNA polymerase II promoter,antigen processing and presentation of peptide antigen via MHC class I,antigen processing and presentation of exogenous peptide antigen via MHC class I, TAP-dependent,peptide antigen assembly with MHC class I protein complex,regulation of transcription, DNA-templated,protein folding,protein export from nucleus,cellular calcium i…
NR / R	P03891	P03891	0.693723	0.693723	0.245565	0.265307	8	P03891	MT-ND2	NADH-ubiquinone oxidoreductase chain 2	NU2M_HUMAN	1	61.7453	1.61745	P	R	mitochondrial inner membrane,mitochondrial respiratory chain complex I,integral component of membrane,postsynaptic density	NADH dehydrogenase (ubiquinone) activity,protein kinase binding,ionotropic glutamate receptor binding	mitochondrial electron transport, NADH to ubiquinone,mitochondrial respiratory chain complex I assembly,reactive oxygen species metabolic process
NR / R	P30084	P30084	0.693473	0.693473	0.606159	0.458325	128	P30084	ECHS1	Enoyl-CoA hydratase, mitochondrial	ECHM_HUMAN	11	61.7171	1.61717	P	R	mitochondrion,mitochondrial matrix,extracellular exosome	enoyl-CoA hydratase activity,protein binding	fatty acid beta-oxidation
NR / R	Q8TCT9	Q8TCT9	0.692871	0.692871	0.883078	0.554544	24	Q8TCT9	HM13	Minor histocompatibility antigen H13	HM13_HUMAN	3	61.6498	1.6165	P	R	lysosomal membrane,endoplasmic reticulum,endoplasmic reticulum membrane,rough endoplasmic reticulum,plasma membrane,cell surface,membrane,Golgi-associated vesicle membrane,Derlin-1 retrotranslocation complex,integral component of cytoplasmic side of endoplasmic reticulum membrane,integral component of lumenal side of endoplasmic reticulum membrane	protein binding,peptidase activity,ubiquitin protein ligase binding,aspartic endopeptidase activity, intramembrane cleaving,protein homodimerization activity	membrane protein proteolysis,protein homotetramerization,membrane protein proteolysis involved in retrograde protein transport, ER to cytosol,membrane protein ectodomain proteolysis,membrane protein intracellular domain proteolysis,signal peptide processing
NR / R	P01019	P01019	0.690336	0.690336	0.057766	0.0967567	56	P01019	AGT	Angiotensinogen	ANGT_HUMAN	7	61.3659	1.61366	P	R	extracellular region,extracellular space,cytosol,extracellular exosome,blood microparticle,Requires Ontology	serine-type endopeptidase inhibitor activity,hormone activity,protein binding,growth factor activity,type 1 angiotensin receptor binding,type 2 angiotensin receptor binding	regulation of cell growth,positive regulation of cytokine production,kidney development,blood vessel remodeling,angiotensin maturation,regulation of blood volume by renin-angiotensin,renin-angiotensin regulation of aldosterone production,regulation of renal output by angiotensin,regulation of heart rate,regulation of blood vessel size by renin-angiotensin,renal system process,angiotensin-mediated…
NR / R	Q9Y490	Q9Y490	0.687408	0.687408	0.0205644	0.0439463	616	Q9Y490	TLN1	Talin-1	TLN1_HUMAN	70	61.0388	1.61039	P	R	ruffle,extracellular region,cytosol,cytoskeleton,cell-cell junction,focal adhesion,cell surface,ruffle membrane,extracellular exosome	phosphatidylserine binding,integrin binding,structural constituent of cytoskeleton,protein binding,vinculin binding,LIM domain binding,phosphatidylinositol binding,cadherin binding,actin filament binding	platelet degranulation,movement of cell or subcellular component,muscle contraction,cytoskeletal anchoring at plasma membrane,cell-cell junction assembly,cell-substrate junction assembly,integrin-mediated signaling pathway,viral process,cortical actin cytoskeleton organization,integrin activation,IRE1-mediated unfolded protein response,platelet aggregation
NR / R	P61619	P61619	0.685466	0.685466	0.1964	0.227804	16	P61619	SEC61A1	Protein transport protein Sec61 subunit alpha isoform 1	S61A1_HUMAN	2	60.8221	1.60822	P	R	endoplasmic reticulum membrane,rough endoplasmic reticulum,cytosol,membrane,integral component of endoplasmic reticulum membrane,Sec61 translocon complex,endoplasmic reticulum	protein binding,ribosome binding,calcium channel activity,signal sequence binding,protein transmembrane transporter activity	SRP-dependent cotranslational protein targeting to membrane,posttranslational protein targeting to membrane,endoplasmic reticulum organization,cell growth,response to interferon-gamma,IRE1-mediated unfolded protein response,pronephric nephron development,protein targeting to ER,cotranslational protein targeting to membrane,posttranslational protein targeting to membrane, translocation,calcium ion…
NR / R	Q15008	Q15008	0.683665	0.683665	0.0660895	0.107353	16	Q15008	PSMD6	26S proteasome non-ATPase regulatory subunit 6	PSMD6_HUMAN	2	60.6215	1.60621	P	R	proteasome complex,extracellular region,nucleoplasm,cytosol,proteasome regulatory particle,proteasome accessory complex,secretory granule lumen,extracellular exosome,ficolin-1-rich granule lumen	protein binding,ATPase activity,enzyme regulator activity	MAPK cascade,protein polyubiquitination,stimulatory C-type lectin receptor signaling pathway,antigen processing and presentation of exogenous peptide antigen via MHC class I, TAP-dependent,proteolysis,regulation of cellular amino acid metabolic process,negative regulation of G2/M transition of mitotic cell cycle,protein deubiquitination,anaphase-promoting complex-dependent catabolic process,SCF-d…
NR / R	Q14847	Q14847	0.683226	0.683226	0.389114	0.355256	72	Q14847	LASP1	LIM and SH3 domain protein 1	LASP1_HUMAN	8	60.5727	1.60573	P	R	cytoplasm,focal adhesion,cortical actin cytoskeleton,extracellular exosome	SH3/SH2 adaptor activity,protein binding,zinc ion binding,ion transmembrane transporter activity,cadherin binding,actin filament binding,metal ion binding	ion transport,positive regulation of signal transduction,ion transmembrane transport
NR / R	Q9ULV4	Q9ULV4	0.682562	0.682562	0.82349	0.533488	48	Q9ULV4	CORO1C	Coronin-1C	COR1C_HUMAN	6	60.4987	1.60499	P	R	cytoplasm,focal adhesion,actin cytoskeleton,lateral plasma membrane,flotillin complex,lamellipodium,vesicle,cell cortex,endosome membrane,sarcomere,ruffle membrane,sarcolemma,synapse	protein binding,Rac GTPase binding,actin filament binding	neural crest cell migration,regulation of protein phosphorylation,negative regulation of protein phosphorylation,phagocytosis,signal transduction,regulation of epithelial cell migration,negative regulation of epithelial cell migration,regulation of fibroblast migration,actin cytoskeleton organization,negative regulation of protein kinase activity by regulation of protein phosphorylation,establish…
NR / R	P82909	P82909	0.680631	0.680631	0.594215	0.453261	8	P82909	MRPS36	28S ribosomal protein S36, mitochondrial	RT36_HUMAN	1	60.284	1.60284	P	R	mitochondrion,mitochondrial inner membrane,mitochondrial small ribosomal subunit,mitochondrial oxoglutarate dehydrogenase complex	structural constituent of ribosome,oxoglutarate dehydrogenase (succinyl-transferring) activity	translation,mitochondrial translational elongation,mitochondrial translational termination,oxidation-reduction process,2-oxoglutarate metabolic process
NR / R	Q15833	Q15833	0.678017	0.678017	0.755419	0.511915	24	Q15833	STXBP2	Syntaxin-binding protein 2	STXB2_HUMAN	4	59.9939	1.59994	P	R	extracellular region,cytosol,plasma membrane,apical plasma membrane,specific granule,azurophil granule,zymogen granule membrane,cytolytic granule,extracellular exosome,tertiary granule,SNARE complex,phagocytic vesicle	protein binding,syntaxin-1 binding,syntaxin-3 binding	leukocyte mediated cytotoxicity,platelet degranulation,vesicle docking involved in exocytosis,protein transport,regulation of mast cell degranulation,neutrophil degranulation,cellular response to interferon-gamma
NR / R	P60953	P60953	0.672927	0.672927	0.973459	0.577366	32	P60953	CDC42	Cell division control protein 42 homolog	CDC42_HUMAN	4	59.4304	1.5943	P	R	Golgi membrane,storage vacuole,cytoplasm,endoplasmic reticulum membrane,microtubule organizing center,cytosol,plasma membrane,cell-cell junction,focal adhesion,membrane,Golgi transport complex,secretory granule,filopodium,midbody,leading edge membrane,cytoplasmic ribonucleoprotein granule,neuron projection,neuronal cell body,dendritic spine,myelin sheath,apical part of cell,spindle midzone,extrac…	GTPase activity,protein binding,GTP binding,protein kinase binding,GTP-dependent protein binding,mitogen-activated protein kinase kinase kinase binding,thioesterase binding,GBD domain binding,apolipoprotein A-I receptor binding,identical protein binding,Rho GDP-dissociation inhibitor binding,ubiquitin protein ligase activity	sprouting angiogenesis,cardiac conduction system development,keratinocyte development,Golgi organization,regulation of mitotic nuclear division,nuclear migration,establishment or maintenance of cell polarity,blood coagulation,regulation of lamellipodium assembly,positive regulation of lamellipodium assembly,positive regulation of gene expression,negative regulation of gene expression,protein ubiq…
NR / R	P49354	P49354	0.671052	0.671052	0.381939	0.351276	16	P49354	FNTA	Protein farnesyltransferase/geranylgeranyltransferase type-1 subunit alpha	FNTA_HUMAN	3	59.2234	1.59223	P	R	cytoplasm,cytosol,microtubule associated complex,plasma membrane,CAAX-protein geranylgeranyltransferase complex,protein farnesyltransferase complex	protein farnesyltransferase activity,protein geranylgeranyltransferase activity,CAAX-protein geranylgeranyltransferase activity,Rab geranylgeranyltransferase activity,protein binding,microtubule binding,acetylcholine receptor regulator activity,receptor tyrosine kinase binding,alpha-tubulin binding	transforming growth factor beta receptor signaling pathway,protein farnesylation,protein geranylgeranylation,regulation of rhodopsin mediated signaling pathway,neurotransmitter receptor metabolic process,skeletal muscle acetylcholine-gated channel clustering,positive regulation of tubulin deacetylation,positive regulation of deacetylase activity,execution phase of apoptosis,regulation of neurotra…
NR / R	Q16851	Q16851	0.670882	0.670882	0.117107	0.160648	56	Q16851	UGP2	UTP--glucose-1-phosphate uridylyltransferase	UGPA_HUMAN	9	59.2046	1.59205	P	R	nucleus,cytoplasm,cytosol,extracellular exosome	UTP:glucose-1-phosphate uridylyltransferase activity,protein binding,glucose binding,pyrimidine ribonucleotide binding,identical protein binding,metal ion binding	glycogen metabolic process,glycogen biosynthetic process,UDP-glucose metabolic process,UDP-glucuronate biosynthetic process,glucose 1-phosphate metabolic process
NR / R	P46777	P46777	0.668132	0.668132	0.465713	0.395624	8	P46777	RPL5	60S ribosomal protein L5	RL5_HUMAN	2	58.9015	1.58901	P	R	nucleus,nucleolus,cytoplasm,cytosol,focal adhesion,membrane,cytosolic large ribosomal subunit,intracellular ribonucleoprotein complex,protein complex,extracellular exosome,nucleoplasm,endoplasmic reticulum,macromolecular complex,synapse,ribonucleoprotein complex	RNA binding,mRNA 3'-UTR binding,structural constituent of ribosome,protein binding,5S rRNA binding,ubiquitin protein ligase binding,mRNA 5'-UTR binding,ubiquitin ligase inhibitor activity	ribosomal large subunit assembly,nuclear-transcribed mRNA catabolic process, nonsense-mediated decay,rRNA processing,translation,translational initiation,SRP-dependent cotranslational protein targeting to membrane,positive regulation of gene expression,viral transcription,ribosomal large subunit biogenesis,positive regulation of translation,protein stabilization,negative regulation of ubiquitin p…
NR / R	P0DOY2;P0DOY3	P0DOY2;P0DOY3	0.668011	0.668011	0.0999395	0.144055	80	P0DOY2;P0DOY3	IGLC2;IGLC3	Immunoglobulin lambda constant 2;Immunoglobulin lambda constant 3	IGLC2_HUMAN;IGLC3_HUMAN	7	58.8881	1.58888	P	R	extracellular space,plasma membrane,extracellular exosome,blood microparticle,extracellular region,external side of plasma membrane,immunoglobulin complex, circulating;extracellular space,plasma membrane,extracellular exosome,blood microparticle,extracellular region,external side of plasma membrane,immunoglobulin complex, circulating	antigen binding,immunoglobulin receptor binding;antigen binding,immunoglobulin receptor binding	adaptive immune response,receptor-mediated endocytosis,complement activation,complement activation, classical pathway,regulation of complement activation,Fc-epsilon receptor signaling pathway,Fc-gamma receptor signaling pathway involved in phagocytosis,regulation of immune response,leukocyte migration,phagocytosis, engulfment,defense response to bacterium,positive regulation of B cell activation,…
NR / R	P16070	P16070	0.667655	0.667655	0.456495	0.390738	32	P16070	CD44	CD44 antigen	CD44_HUMAN	4	58.8489	1.58849	P	R	Golgi apparatus,cytosol,plasma membrane,integral component of plasma membrane,focal adhesion,cell surface,secretory granule membrane,macrophage migration inhibitory factor receptor complex,extracellular exosome,microvillus,apical plasma membrane,lamellipodium membrane,cell projection,basolateral plasma membrane	protein binding,collagen binding,hyaluronic acid binding,cytokine receptor activity,transmembrane signaling receptor activity	cell-matrix adhesion,single organismal cell-cell adhesion,extracellular matrix disassembly,extracellular matrix organization,hyaluronan catabolic process,positive regulation of peptidyl-serine phosphorylation,positive regulation of heterotypic cell-cell adhesion,negative regulation of apoptotic process,negative regulation of cysteine-type endopeptidase activity involved in apoptotic process,neutr…
NR / R	P46821	P46821	0.665948	0.665948	0.285894	0.292535	32	P46821	MAP1B	Microtubule-associated protein 1B	MAP1B_HUMAN	5	58.6611	1.58661	P	R	photoreceptor outer segment,cytosol,microtubule,microtubule associated complex,plasma membrane,postsynaptic density,cell junction,dendritic spine,axon,dendrite,somatodendritic compartment,neuronal cell body,apical dendrite,basilar dendrite,hippocampal mossy fiber,synapse,cell projection	structural molecule activity,protein binding,microtubule binding,tubulin binding,actin binding	microtubule bundle formation,cellular process,dendrite development,negative regulation of intracellular transport,positive regulation of axon extension,mitochondrion transport along microtubule,axon extension,establishment of monopolar cell polarity,neuron migration,microtubule cytoskeleton organization,regulation of microtubule depolymerization,axonogenesis
NR / R	P67936	P67936	0.665676	0.665676	0.850878	0.543206	80	P67936	TPM4	Tropomyosin alpha-4 chain	TPM4_HUMAN	7	58.6312	1.58631	P	R	stress fiber,podosome,cytosol,cytoskeleton,muscle thin filament tropomyosin,actin filament,focal adhesion,membrane,cortical cytoskeleton,filamentous actin,extracellular exosome	calcium ion binding,protein binding,structural constituent of muscle,actin filament binding,identical protein binding,protein homodimerization activity,protein heterodimerization activity	osteoblast differentiation,movement of cell or subcellular component,muscle contraction,actin filament organization,muscle filament sliding
NR / R	P02787	P02787	0.664439	0.664439	0.000707637	0.00256482	384	P02787	TF	Serotransferrin	TRFE_HUMAN	34	58.4952	1.58495	P	R	extracellular region,extracellular space,early endosome,late endosome,clathrin-coated pit,basal plasma membrane,cell surface,endosome membrane,apical plasma membrane,endocytic vesicle,clathrin-coated vesicle membrane,extrinsic component of external side of plasma membrane,cytoplasmic vesicle,vesicle,secretory granule lumen,basal part of cell,perinuclear region of cytoplasm,recycling endosome,extr…	protein binding,ferrous iron binding,ferric iron binding,ferric iron transmembrane transporter activity,transferrin receptor binding,iron chaperone activity	retina homeostasis,platelet degranulation,cellular iron ion homeostasis,regulation of protein stability,transferrin transport,positive regulation of receptor-mediated endocytosis,iron ion homeostasis,membrane organization,cellular response to iron ion,ferrous iron import into cell,iron ion transmembrane transport,regulation of iron ion transport,post-translational protein modification,cellular pr…
NR / R	P17066	P17066	0.663492	0.663492	0.92565	0.564292	104	P17066	HSPA6	Heat shock 70 kDa protein 6	HSP76_HUMAN	10	58.3912	1.58391	P	R	extracellular region,cytoplasm,centriole,cytosol,secretory granule lumen,extracellular exosome,blood microparticle,ficolin-1-rich granule lumen,COP9 signalosome,nucleus,macromolecular complex	protein binding,ATP binding,enzyme binding,heat shock protein binding,ATPase activity, coupled,unfolded protein binding,misfolded protein binding,ATPase activity,protein binding involved in protein folding	response to unfolded protein,cellular response to heat,protein refolding,neutrophil degranulation,cellular heat acclimation,chaperone mediated protein folding requiring cofactor,cellular response to unfolded protein
NR / R	P56182	P56182	0.662405	0.662405	0.915692	0.562083	8	P56182	RRP1	Ribosomal RNA processing protein 1 homolog A	RRP1_HUMAN	1	58.2719	1.58272	P	R	nucleus,nucleolus,preribosome, large subunit precursor,preribosome, small subunit precursor	RNA binding,protein binding	rRNA processing
NR / R	Q04446	Q04446	0.660906	0.660906	0.326651	0.318421	32	Q04446	GBE1	1,4-alpha-glucan-branching enzyme	GLGB_HUMAN	5	58.1075	1.58108	P	R	cytosol,extracellular exosome	1,4-alpha-glucan branching enzyme activity,hydrolase activity, hydrolyzing O-glycosyl compounds,protein binding,carbohydrate binding,cation binding,Requires Ontology	glycogen metabolic process,glycogen biosynthetic process,generation of precursor metabolites and energy,carbohydrate metabolic process
NR / R	Q9Y5A9	Q9Y5A9	0.66089	0.66089	0.78598	0.522491	8	Q9Y5A9	YTHDF2	YTH domain-containing family protein 2	YTHD2_HUMAN	1	58.1058	1.58106	P	R	cytoplasmic mRNA processing body,nucleus,cytosol,microtubule organizing center,cytoplasmic ribonucleoprotein granule	RNA binding,protein binding,N6-methyladenosine-containing RNA binding	humoral immune response,regulation of mRNA stability,embryonic morphogenesis,positive regulation of cap-independent translational initiation,oocyte maturation,negative regulation of Notch signaling pathway,mRNA destabilization,endothelial to hematopoietic transition,regulation of hematopoietic stem cell differentiation,regulation of meiotic cell cycle process involved in oocyte maturation
NR / R	Q02978	Q02978	0.657521	0.657521	0.882298	0.554352	56	Q02978	SLC25A11	Mitochondrial 2-oxoglutarate/malate carrier protein	M2OM_HUMAN	7	57.737	1.57737	P	R	nucleus,mitochondrion,mitochondrial inner membrane,integral component of plasma membrane	RNA binding,oxoglutarate:malate antiporter activity	glucose metabolic process,gluconeogenesis,transport,mitochondrial transport,alpha-ketoglutarate transport,transmembrane transport
NR / R	P60842	P60842	0.656656	0.656656	0.953471	0.571534	80	P60842	EIF4A1	Eukaryotic initiation factor 4A-I	IF4A1_HUMAN	11	57.6425	1.57642	P	R	cytoplasm,cytosol,membrane,eukaryotic translation initiation factor 4F complex,extracellular matrix,extracellular exosome,nucleus	RNA cap binding,RNA binding,double-stranded RNA binding,mRNA binding,translation initiation factor activity,ATP-dependent RNA helicase activity,helicase activity,protein binding,ATP binding,translation factor activity, RNA binding	nuclear-transcribed mRNA poly(A) tail shortening,translational initiation,regulation of gene expression,RNA secondary structure unwinding,viral process
NR / R	P23246	P23246	0.656315	0.656315	0.988251	0.580518	56	P23246	SFPQ	Splicing factor, proline- and glutamine-rich	SFPQ_HUMAN	7	57.6052	1.57605	P	R	chromatin,nucleus,nucleoplasm,cytoplasm,nuclear matrix,nuclear speck,extracellular matrix,paraspeckles,RNA polymerase II transcription factor complex,dendrite cytoplasm	transcription regulatory region sequence-specific DNA binding,RNA polymerase II distal enhancer sequence-specific DNA binding,core promoter binding,DNA binding,chromatin binding,RNA binding,protein binding,protein homodimerization activity,histone deacetylase binding,transcription regulatory region DNA binding,RNA polymerase II transcription factor activity, sequence-specific DNA binding,E-box bi…	negative regulation of transcription from RNA polymerase II promoter,alternative mRNA splicing, via spliceosome,double-strand break repair via homologous recombination,transcription, DNA-templated,mRNA processing,RNA splicing,regulation of circadian rhythm,negative regulation of circadian rhythm,positive regulation of sister chromatid cohesion,negative regulation of transcription, DNA-templated,p…
NR / R	Q9BW60	Q9BW60	0.652588	0.652588	0.350927	0.3331	8	Q9BW60	ELOVL1	Elongation of very long chain fatty acids protein 1	ELOV1_HUMAN	1	57.1985	1.57199	P	R	endoplasmic reticulum,endoplasmic reticulum membrane,membrane,integral component of endoplasmic reticulum membrane	protein binding,fatty acid elongase activity,3-oxo-arachidoyl-CoA synthase activity,3-oxo-cerotoyl-CoA synthase activity,3-oxo-lignoceronyl-CoA synthase activity,Requires Ontology	fatty acid elongation, saturated fatty acid,sphingolipid biosynthetic process,fatty acid elongation, monounsaturated fatty acid,long-chain fatty-acyl-CoA biosynthetic process,alpha-linolenic acid metabolic process,very long-chain fatty acid biosynthetic process,linoleic acid metabolic process,unsaturated fatty acid biosynthetic process,fatty acid elongation, polyunsaturated fatty acid
NR / R	P61313	P61313	0.651102	0.651102	0.513193	0.417889	24	P61313	RPL15	60S ribosomal protein L15	RL15_HUMAN	4	57.0367	1.57037	P	R	nucleus,cytosol,ribosome,membrane,cytosolic large ribosomal subunit,A band,extracellular exosome	RNA binding,structural constituent of ribosome,protein binding,cadherin binding	nuclear-transcribed mRNA catabolic process, nonsense-mediated decay,cytoplasmic translation,rRNA processing,translation,translational initiation,SRP-dependent cotranslational protein targeting to membrane,viral transcription,response to ethanol
NR / R	P06753	P06753	0.650889	0.650889	0.743675	0.508073	56	P06753	TPM3	Tropomyosin alpha-3 chain	TPM3_HUMAN	6	57.0136	1.57014	P	R	stress fiber,cytosol,cytoskeleton,muscle thin filament tropomyosin,actin filament,actin cytoskeleton,extracellular exosome	molecular_function,protein binding,structural constituent of muscle,actin filament binding	movement of cell or subcellular component,muscle contraction,actin filament organization,muscle filament sliding
NR / R	P61964	P61964	0.64963	0.64963	0.325221	0.317942	8	P61964	WDR5	WD repeat-containing protein 5	WDR5_HUMAN	1	56.8766	1.56877	P	R	histone acetyltransferase complex,nucleus,nucleoplasm,Ada2/Gcn5/Ada3 transcription activator complex,histone methyltransferase complex,ciliary basal body,MLL3/4 complex,Set1C/COMPASS complex,MLL1 complex	protein binding,histone-lysine N-methyltransferase activity,methylated histone binding,histone methyltransferase activity (H3-K4 specific),histone acetyltransferase activity (H4-K5 specific),histone acetyltransferase activity (H4-K8 specific),histone acetyltransferase activity (H4-K16 specific),histone binding	skeletal system development,transcription, DNA-templated,neuron projection development,positive regulation of gluconeogenesis by positive regulation of transcription from RNA polymerase II promoter,histone H3 acetylation,histone H4-K5 acetylation,histone H4-K8 acetylation,histone H4-K16 acetylation,histone H3-K4 methylation,cilium morphogenesis,post-translational protein modification,regulation o…
NR / R	P04792	P04792	0.649328	0.649328	0.0198515	0.0426838	104	P04792	HSPB1	Heat shock protein beta-1	HSPB1_HUMAN	12	56.8437	1.56844	P	R	proteasome complex,extracellular space,nucleus,cytoplasm,spindle,cytosol,cytoskeleton,plasma membrane,focal adhesion,Z disc,extracellular matrix,extracellular exosome,axon cytoplasm	RNA binding,protein kinase C binding,protein binding,protein kinase C inhibitor activity,protein kinase binding,identical protein binding,ubiquitin binding,protein binding involved in protein folding,protein homodimerization activity	retina homeostasis,regulation of protein phosphorylation,regulation of translational initiation,negative regulation of protein kinase activity,movement of cell or subcellular component,response to unfolded protein,response to virus,regulation of autophagy,positive regulation of interleukin-1 beta production,intracellular signal transduction,cellular response to vascular endothelial growth factor …
NR / R	P04217	P04217	0.649175	0.649175	0.0704937	0.112212	80	P04217	A1BG	Alpha-1B-glycoprotein	A1BG_HUMAN	10	56.8271	1.56827	P	R	extracellular region,extracellular space,platelet alpha granule lumen,secretory granule lumen,extracellular exosome,blood microparticle,ficolin-1-rich granule lumen,Requires Ontology	molecular_function	platelet degranulation,biological_process,neutrophil degranulation
NR / R	O43237	O43237	0.648799	0.648799	0.433138	0.377617	40	O43237	DYNC1LI2	Cytoplasmic dynein 1 light intermediate chain 2	DC1L2_HUMAN	5	56.7863	1.56786	P	R	centrosome,cytosol,cytoplasmic dynein complex,microtubule,membrane,kinetochore,lysosome,late endosome	microtubule motor activity,ATP binding,dynein heavy chain binding	microtubule cytoskeleton organization,ER to Golgi vesicle-mediated transport,microtubule-based movement,antigen processing and presentation of exogenous peptide antigen via MHC class II,centrosome localization,protein homooligomerization,cellular response to nerve growth factor stimulus
NR / R	P39687	P39687	0.648765	0.648765	0.219858	0.245819	48	P39687	ANP32A	Acidic leucine-rich nuclear phosphoprotein 32 family member A	AN32A_HUMAN	6	56.7826	1.56783	P	R	nucleus,nucleoplasm,cytoplasm,endoplasmic reticulum,perinuclear region of cytoplasm	RNA binding,protein binding,histone binding	transcription, DNA-templated,regulation of transcription, DNA-templated,nucleocytoplasmic transport,intracellular signal transduction,regulation of mRNA stability
NR / R	Q12955	Q12955	0.648326	0.648326	0.171012	0.207183	56	Q12955	ANK3	Ankyrin-3	ANK3_HUMAN	7	56.7348	1.56735	P	R	lysosome,endoplasmic reticulum,Golgi apparatus,cytosol,plasma membrane,cell surface,intercalated disc,spectrin-associated cytoskeleton,basolateral plasma membrane,lateral plasma membrane,sarcoplasmic reticulum,Z disc,T-tubule,dendrite,neuromuscular junction,node of Ranvier,sarcolemma,neuron projection,costamere,axon initial segment,postsynaptic membrane,bicellular tight junction,basal plasma memb…	structural constituent of cytoskeleton,protein binding,cytoskeletal protein binding,spectrin binding,protein binding, bridging,ion channel binding,cadherin binding	mitotic cytokinesis,ER to Golgi vesicle-mediated transport,plasma membrane organization,cytoskeletal anchoring at plasma membrane,signal transduction,axonogenesis,neuromuscular junction development,positive regulation of gene expression,positive regulation of cell communication by electrical coupling,positive regulation of sodium ion transport,magnesium ion homeostasis,neuronal action potential,p…
NR / R	P31939	P31939	0.648239	0.648239	0.58336	0.448765	64	P31939	ATIC	Bifunctional purine biosynthesis protein PURH	PUR9_HUMAN	11	56.7254	1.56725	P	R	mitochondrion,cytosol,membrane,extracellular exosome,plasma membrane	IMP cyclohydrolase activity,phosphoribosylaminoimidazolecarboxamide formyltransferase activity,protein homodimerization activity,cadherin binding	brainstem development,nucleobase-containing compound metabolic process,'de novo' IMP biosynthetic process,nucleoside metabolic process,purine ribonucleoside monophosphate biosynthetic process,response to inorganic substance,cerebellum development,cerebral cortex development,animal organ regeneration,dihydrofolate metabolic process,tetrahydrofolate biosynthetic process,cellular response to interle…
NR / R	O00483	O00483	0.646817	0.646817	0.693564	0.491743	32	O00483	NDUFA4	Cytochrome c oxidase subunit NDUFA4	NDUA4_HUMAN	4	56.571	1.56571	P	R	mitochondrion,mitochondrial inner membrane,mitochondrial respiratory chain complex I,mitochondrial respiratory chain complex IV,extracellular exosome	protein binding,NADH dehydrogenase (ubiquinone) activity,protein complex binding,cytochrome-c oxidase activity,macromolecular complex binding	mitochondrial electron transport, NADH to ubiquinone,mitochondrial electron transport, cytochrome c to oxygen,hydrogen ion transmembrane transport
NR / R	O75746	O75746	0.643996	0.643996	0.65783	0.478946	16	O75746	SLC25A12	Calcium-binding mitochondrial carrier protein Aralar1	CMC1_HUMAN	2	56.2651	1.56265	P	R	mitochondrion,mitochondrial inner membrane,integral component of membrane,myelin sheath	L-glutamate transmembrane transporter activity,calcium ion binding,acidic amino acid transmembrane transporter activity,L-aspartate transmembrane transporter activity,identical protein binding	gluconeogenesis,aspartate transport,L-glutamate transport,malate-aspartate shuttle,response to calcium ion,L-glutamate transmembrane transport,L-aspartate transmembrane transport,glutamate biosynthetic process,positive regulation of glucose metabolic process,positive regulation of myelination,L-aspartate transport,negative regulation of glucose catabolic process to lactate via pyruvate,positive r…
NR / R	P30042	P30042	0.642334	0.642334	0.375596	0.348654	56	P30042	C21orf33	ES1 protein homolog, mitochondrial	ES1_HUMAN	8	56.0853	1.56085	P	R	mitochondrion
NR / R	P09497	P09497	0.641956	0.641956	0.13536	0.177372	16	P09497	CLTB	Clathrin light chain B	CLCB_HUMAN	3	56.0444	1.56044	P	R	trans-Golgi network,cytosol,plasma membrane,clathrin coat,clathrin vesicle coat,clathrin coat of trans-Golgi network vesicle,clathrin coat of coated pit,intracellular membrane-bounded organelle,ciliary membrane,clathrin-coated endocytic vesicle,presynaptic endocytic zone membrane,synaptic vesicle membrane,postsynaptic endocytic zone cytoplasmic component	structural molecule activity,protein binding,clathrin heavy chain binding,peptide binding	intracellular protein transport,membrane organization,clathrin-dependent endocytosis,clathrin coat assembly
NR / R	P28062	P28062	0.641638	0.641638	0.702617	0.493938	24	P28062	PSMB8	Proteasome subunit beta type-8	PSB8_HUMAN	3	56.01	1.5601	P	R	proteasome complex,nucleoplasm,cytosol,proteasome core complex,extracellular exosome,spermatoproteasome complex,proteasome core complex, beta-subunit complex,nucleus,cytoplasm	threonine-type endopeptidase activity,protein binding,endopeptidase activity	MAPK cascade,protein polyubiquitination,stimulatory C-type lectin receptor signaling pathway,antigen processing and presentation of exogenous peptide antigen via MHC class I, TAP-dependent,regulation of cellular amino acid metabolic process,negative regulation of G2/M transition of mitotic cell cycle,viral process,protein deubiquitination,anaphase-promoting complex-dependent catabolic process,SCF…
NR / R	P08195	P08195	0.640491	0.640491	0.618079	0.463029	64	P08195	SLC3A2	4F2 cell-surface antigen heavy chain	4F2_HUMAN	8	55.886	1.55886	P	R	nucleus,cytosol,plasma membrane,cell surface,membrane,integral component of membrane,apical plasma membrane,melanosome,extracellular exosome	RNA binding,double-stranded RNA binding,catalytic activity,calcium:sodium antiporter activity,protein binding,neutral amino acid transmembrane transporter activity,cadherin binding	carbohydrate metabolic process,tryptophan catabolic process,calcium ion transport,amino acid transport,tryptophan transport,cell growth,sodium ion transmembrane transport,response to exogenous dsRNA,leukocyte migration,leucine import,L-alpha-amino acid transmembrane transport,L-leucine import into cell
NR / R	Q9NPQ8	Q9NPQ8	0.640058	0.640058	0.74435	0.508073	8	Q9NPQ8	RIC8A	Synembryn-A	RIC8A_HUMAN	1	55.8392	1.55839	P	R	cytoplasm,plasma membrane	G-protein alpha-subunit binding,guanyl-nucleotide exchange factor activity,GTPase activator activity,protein binding	in utero embryonic development,vasculature development,G-protein coupled receptor signaling pathway,adenylate cyclase-inhibiting G-protein coupled receptor signaling pathway,visual learning,cell migration involved in gastrulation,positive regulation of GTPase activity,cell-cell adhesion involved in gastrulation,basement membrane organization
NR / R	P02786	P02786	0.635997	0.635997	0.98132	0.579038	8	P02786	TFRC	Transferrin receptor protein 1	TFR1_HUMAN	1	55.4012	1.55401	P	R	extracellular region,extracellular space,endosome,plasma membrane,integral component of plasma membrane,clathrin-coated pit,external side of plasma membrane,cell surface,endosome membrane,membrane,basolateral plasma membrane,clathrin-coated vesicle membrane,cytoplasmic vesicle,melanosome,perinuclear region of cytoplasm,recycling endosome,extracellular exosome,blood microparticle,extracellular ves…	virus receptor activity,glycoprotein binding,RNA binding,double-stranded RNA binding,transferrin receptor activity,protein binding,transferrin transmembrane transporter activity,identical protein binding,protein homodimerization activity	cellular iron ion homeostasis,osteoclast differentiation,positive regulation of B cell proliferation,receptor internalization,transferrin transport,cellular response to drug,positive regulation of T cell proliferation,positive regulation of bone resorption,positive regulation of isotype switching,viral entry into host cell,membrane organization,iron ion import,regulation of cell growth,regulation…
NR / R	P60660	P60660	0.634542	0.634542	0.332826	0.322221	72	P60660	MYL6	Myosin light polypeptide 6	MYL6_HUMAN	7	55.2444	1.55244	P	R	cytosol,brush border,membrane,myosin complex,unconventional myosin complex,extracellular matrix,vesicle,extracellular exosome	motor activity,calcium ion binding,protein binding,structural constituent of muscle,actin-dependent ATPase activity	muscle contraction,skeletal muscle tissue development,muscle filament sliding
NR / R	Q9UKV3	Q9UKV3	0.632786	0.632786	0.375968	0.348785	16	Q9UKV3	ACIN1	Apoptotic chromatin condensation inducer in the nucleus	ACINU_HUMAN	2	55.0556	1.55056	P	R	nucleus,nucleoplasm,nucleolus,cytosol,plasma membrane,nuclear speck,ASAP complex	nucleic acid binding,RNA binding,protein binding,ATPase activity,enzyme binding	mRNA processing,RNA splicing,erythrocyte differentiation,apoptotic chromosome condensation,positive regulation of monocyte differentiation,execution phase of apoptosis
NR / R	Q92598	Q92598	0.631256	0.631256	0.923178	0.56407	8	Q92598	HSPH1	Heat shock protein 105 kDa	HS105_HUMAN	4	54.8913	1.54891	P	R	extracellular region,nucleoplasm,cytoplasm,cytosol,microtubule,extracellular exosome,endocytic vesicle lumen,macromolecular complex,nucleus	adenyl-nucleotide exchange factor activity,protein binding,ATP binding,alpha-tubulin binding	receptor-mediated endocytosis,response to unfolded protein,positive regulation of MHC class I biosynthetic process,positive regulation of transcription from RNA polymerase II promoter,chaperone mediated protein folding requiring cofactor,positive regulation of NK T cell activation,positive regulation of protein tyrosine kinase activity,regulation of cellular response to heat,negative regulation o…
NR / R	P31942	P31942	0.630839	0.630839	0.815653	0.53091	32	P31942	HNRNPH3	Heterogeneous nuclear ribonucleoprotein H3	HNRH3_HUMAN	3	54.8465	1.54846	P	R	nucleus,nucleoplasm,spliceosomal complex	RNA binding,protein binding	mRNA splicing, via spliceosome,RNA processing,RNA splicing,epithelial cell differentiation
NR / R	P02750	P02750	0.630652	0.630652	0.366176	0.342182	40	P02750	LRG1	Leucine-rich alpha-2-glycoprotein	A2GL_HUMAN	4	54.8264	1.54826	P	R	extracellular region,extracellular space,membrane,specific granule lumen,intracellular membrane-bounded organelle,extracellular exosome,tertiary granule lumen,ficolin-1-rich granule lumen	molecular_function,transforming growth factor beta receptor binding,protein binding	positive regulation of endothelial cell proliferation,biological_process,positive regulation of transforming growth factor beta receptor signaling pathway,neutrophil degranulation,positive regulation of angiogenesis,brown fat cell differentiation,response to bacterium
NR / R	Q9UHE5	Q9UHE5	0.630167	0.630167	0.670377	0.483247	32	Q9UHE5	NAT8	N-acetyltransferase 8	NAT8_HUMAN	5	54.7744	1.54774	P	R	endoplasmic reticulum,endoplasmic reticulum membrane,endoplasmic reticulum-Golgi intermediate compartment,integral component of membrane,endoplasmic reticulum-Golgi intermediate compartment membrane,extracellular exosome	lysine N-acetyltransferase activity, acting on acetyl phosphate as donor,protein binding,cysteine-S-conjugate N-acetyltransferase activity	glutathione metabolic process,positive regulation of gene expression,peptidyl-lysine N6-acetylation,response to drug,negative regulation of apoptotic process,cellular protein metabolic process,beta-amyloid metabolic process
NR / R	P62917	P62917	0.62817	0.62817	0.481497	0.40322	8	P62917	RPL8	60S ribosomal protein L8	RL8_HUMAN	1	54.5603	1.5456	P	R	cytosol,focal adhesion,membrane,cytosolic large ribosomal subunit,postsynaptic density,polysomal ribosome,postsynapse	RNA binding,structural constituent of ribosome,5.8S rRNA binding,rRNA binding	nuclear-transcribed mRNA catabolic process, nonsense-mediated decay,cytoplasmic translation,rRNA processing,translation,translational initiation,SRP-dependent cotranslational protein targeting to membrane,viral transcription,cellular response to nerve growth factor stimulus
NR / R	O95487	O95487	0.627733	0.627733	0.697539	0.492616	8	O95487	SEC24B	Protein transport protein Sec24B	SC24B_HUMAN	1	54.5135	1.54513	P	R	Golgi membrane,endoplasmic reticulum membrane,cytosol,ER to Golgi transport vesicle membrane,membrane,COPII vesicle coat,perinuclear region of cytoplasm	transporter activity,protein binding,zinc ion binding	neural tube closure,antigen processing and presentation of peptide antigen via MHC class I,outflow tract morphogenesis,intracellular protein transport,ER to Golgi vesicle-mediated transport,vesicle-mediated transport,antigen processing and presentation of exogenous peptide antigen via MHC class II,cochlear nucleus development,aorta morphogenesis,COPII vesicle coating,auditory receptor cell stereo…
NR / R	Q6NY19	Q6NY19	0.626038	0.626038	0.842634	0.540412	16	Q6NY19	KANK3	KN motif and ankyrin repeat domain-containing protein 3	KANK3_HUMAN	2	54.332	1.54332	P	R	cytoplasm		negative regulation of actin filament polymerization
NR / R	P31949	P31949	0.620925	0.620925	0.863181	0.547703	32	P31949	S100A11	Protein S100-A11	S10AB_HUMAN	3	53.7861	1.53786	P	R	ruffle,extracellular region,extracellular space,nucleus,cytoplasm,cell-cell adherens junction,secretory granule lumen,extracellular exosome	calcium ion binding,protein binding,protein homodimerization activity,S100 protein binding,calcium-dependent protein binding,cadherin binding involved in cell-cell adhesion	signal transduction,negative regulation of DNA replication,negative regulation of cell proliferation,neutrophil degranulation,cell-cell adhesion
NR / R	Q9UHI5	Q9UHI5	0.620619	0.620619	0.548871	0.434274	16	Q9UHI5	SLC7A8	Large neutral amino acids transporter small subunit 2	LAT2_HUMAN	3	53.7535	1.53753	P	R	cytoplasm,plasma membrane,integral component of plasma membrane,basolateral plasma membrane,extracellular exosome	protein binding,organic cation transmembrane transporter activity,amino acid transmembrane transporter activity,neutral amino acid transmembrane transporter activity,L-amino acid transmembrane transporter activity,antiporter activity,toxin transporter activity,peptide antigen binding	cellular amino acid metabolic process,transport,amino acid transport,response to toxic substance,organic cation transport,neutral amino acid transport,leukocyte migration,metal ion homeostasis,toxin transport,L-alpha-amino acid transmembrane transport,amino acid transmembrane transport
NR / R	P06727	P06727	0.619224	0.619224	0.294264	0.298189	64	P06727	APOA4	Apolipoprotein A-IV	APOA4_HUMAN	8	53.6048	1.53605	P	R	extracellular region,extracellular space,early endosome,endoplasmic reticulum lumen,cytosol,very-low-density lipoprotein particle,high-density lipoprotein particle,chylomicron,extracellular exosome,blood microparticle,cell surface,Requires Ontology	lipid transporter activity,copper ion binding,protein binding,lipid binding,cholesterol binding,antioxidant activity,cholesterol transporter activity,phosphatidylcholine binding,protein homodimerization activity,phosphatidylcholine-sterol O-acyltransferase activator activity,identical protein binding,phospholipid binding	retinoid metabolic process,innate immune response in mucosa,cholesterol biosynthetic process,lipid transport,response to lipid hydroperoxide,leukocyte cell-cell adhesion,cholesterol metabolic process,positive regulation of cholesterol esterification,positive regulation of triglyceride catabolic process,removal of superoxide radicals,regulation of intestinal cholesterol absorption,neuron projectio…
NR / R	P19338	P19338	0.618442	0.618442	0.167617	0.204488	128	P19338	NCL	Nucleolin	NUCL_HUMAN	16	53.5216	1.53522	P	R	nucleus,nucleoplasm,nucleolus,cell cortex,membrane,intracellular ribonucleoprotein complex,cytoplasmic ribonucleoprotein granule,extracellular exosome,ribonucleoprotein complex	RNA binding,protein binding,protein C-terminus binding,telomeric DNA binding,identical protein binding,DNA topoisomerase binding,mRNA 5'-UTR binding	angiogenesis,negative regulation of translation,positive regulation of transcription from RNA polymerase II promoter,cellular response to epidermal growth factor stimulus,positive regulation of transcription of nuclear large rRNA transcript from RNA polymerase I promoter,cellular response to leukemia inhibitory factor
NR / R	Q14767	Q14767	0.615262	0.615262	0.0573724	0.0963283	8	Q14767	LTBP2	Latent-transforming growth factor beta-binding protein 2	LTBP2_HUMAN	2	53.1836	1.53184	P	R	proteinaceous extracellular matrix,extracellular space,intracellular,extracellular exosome,extracellular matrix,extracellular region,cell,Requires Ontology	calcium ion binding,protein binding,heparin binding,growth factor binding,extracellular matrix structural constituent	protein targeting,transforming growth factor beta receptor signaling pathway,protein secretion,fibril organization
NR / R	P19224	P19224	0.614775	0.614775	0.862542	0.547551	24	P19224	UGT1A6	UDP-glucuronosyltransferase 1-6	UD16_HUMAN	6	53.1319	1.53132	P	R	endoplasmic reticulum,endoplasmic reticulum membrane,integral component of membrane,extracellular exosome,intracellular membrane-bounded organelle	glucuronosyltransferase activity,protein homodimerization activity,protein heterodimerization activity,retinoic acid binding,UDP-glycosyltransferase activity	xenobiotic metabolic process,cellular glucuronidation,xenobiotic glucuronidation,flavonoid glucuronidation
NR / R	Q16658	Q16658	0.613953	0.613953	0.472693	0.398261	80	Q16658	FSCN1	Fascin	FSCN1_HUMAN	11	53.0447	1.53045	P	R	stress fiber,ruffle,podosome,cytoplasm,cytosol,cytoskeleton,microvillus,cell-cell junction,actin cytoskeleton,lamellipodium,filopodium,growth cone,cell projection membrane,filamentous actin,myelin sheath,microspike,extracellular exosome,invadopodium	RNA binding,actin binding,protein binding,drug binding,protein binding, bridging,cadherin binding,actin filament binding	cell-cell junction assembly,cell proliferation,anatomical structure morphogenesis,positive regulation of lamellipodium assembly,cell migration,microspike assembly,actin cytoskeleton organization,regulation of microvillus assembly,regulation of actin cytoskeleton organization,establishment of apical/basal cell polarity,cell motility,actin filament bundle assembly,positive regulation of filopodium …
NR / R	P14868	P14868	0.611119	0.611119	0.67204	0.483304	88	P14868	DARS	Aspartate--tRNA ligase, cytoplasmic	SYDC_HUMAN	11	52.7444	1.52744	P	R	cytoplasm,cytosol,membrane,aminoacyl-tRNA synthetase multienzyme complex,extracellular exosome,synapse	RNA binding,aminoacylase activity,aspartate-tRNA ligase activity,protein binding,ATP binding	translation,tRNA aminoacylation for protein translation,aspartyl-tRNA aminoacylation,protein complex assembly,macromolecular complex assembly
NR / R	O75191	O75191	0.609677	0.609677	0.537345	0.429873	8	O75191	XYLB	Xylulose kinase	XYLB_HUMAN	1	52.5917	1.52592	P	R	cytoplasm,cytosol,extracellular exosome	xylulokinase activity,ATP binding	carbohydrate metabolic process,xylulose metabolic process,xylulose catabolic process,generation of precursor metabolites and energy,glucuronate catabolic process to xylulose 5-phosphate,D-xylose metabolic process,carbohydrate phosphorylation,phosphorylation
NR / R	Q15370	Q15370	0.609004	0.609004	0.766094	0.515616	8	Q15370	ELOB	Elongin-B	ELOB_HUMAN	1	52.5206	1.52521	P	R	nucleoplasm,cytosol,VCB complex,Cul2-RING ubiquitin ligase complex,Cul5-RING ubiquitin ligase complex,extracellular exosome,elongin complex	protein binding,ubiquitin protein ligase binding	transcription from RNA polymerase II promoter,transcription elongation from RNA polymerase II promoter,protein complex assembly,protein ubiquitination,regulation of transcription from RNA polymerase II promoter in response to hypoxia,post-translational protein modification,macromolecular complex assembly
NR / R	Q15417	Q15417	0.608975	0.608975	0.314975	0.31177	56	Q15417	CNN3	Calponin-3	CNN3_HUMAN	9	52.5175	1.52518	P	R	cytosol,cell-cell adherens junction,focal adhesion,postsynaptic density,actin cytoskeleton,neuronal cell body,dendritic spine	actin binding,calmodulin binding,microtubule binding,cadherin binding involved in cell-cell adhesion	epithelial cell differentiation,actomyosin structure organization,negative regulation of ATPase activity,cell-cell adhesion
NR / R	Q04941	Q04941	0.605933	0.605933	0.919041	0.56306	8	Q04941	PLP2	Proteolipid protein 2	PLP2_HUMAN	1	52.1962	1.52196	P	R	endoplasmic reticulum,endoplasmic reticulum membrane,plasma membrane,membrane,integral component of membrane,extracellular exosome	protein binding,ion transmembrane transporter activity,chemokine binding	ion transport,chemotaxis,cytokine-mediated signaling pathway,ion transmembrane transport
NR / R	Q04917	Q04917	0.605401	0.605401	0.75269	0.510858	56	Q04917	YWHAH	14-3-3 protein eta	1433F_HUMAN	7	52.1401	1.5214	P	R	cytoplasm,mitochondrion,cytosol,plasma membrane,intercalated disc,cytoplasmic vesicle membrane,extracellular exosome,presynapse,glutamatergic synapse	actin binding,insulin-like growth factor receptor binding,protein binding,sodium channel regulator activity,enzyme binding,protein domain specific binding,glucocorticoid receptor binding,ion channel binding,protein heterodimerization activity,identical protein binding	regulation of sodium ion transport,glucocorticoid catabolic process,intracellular protein transport,substantia nigra development,glucocorticoid receptor signaling pathway,regulation of neuron differentiation,positive regulation of transcription, DNA-templated,regulation of synaptic plasticity,negative regulation of dendrite morphogenesis,membrane organization,membrane depolarization during action…
NR / R	P36578	P36578	0.605335	0.605335	0.103527	0.148065	88	P36578	RPL4	60S ribosomal protein L4	RL4_HUMAN	12	52.1332	1.52133	P	R	nucleus,nucleolus,cytoplasm,cytosol,focal adhesion,membrane,cytosolic large ribosomal subunit,intracellular ribonucleoprotein complex,extracellular exosome,rough endoplasmic reticulum,ribonucleoprotein complex	RNA binding,structural constituent of ribosome,protein binding	nuclear-transcribed mRNA catabolic process, nonsense-mediated decay,rRNA processing,translation,translational initiation,SRP-dependent cotranslational protein targeting to membrane,viral transcription
NR / R	P40227	P40227	0.603816	0.603816	0.512486	0.417687	72	P40227	CCT6A	T-complex protein 1 subunit zeta	TCPZ_HUMAN	10	51.9731	1.51973	P	R	cytoplasm,cytosol,chaperonin-containing T-complex,microtubule,extracellular matrix,extracellular exosome	RNA binding,protein binding,ATP binding,protein binding involved in protein folding,unfolded protein binding,WD40-repeat domain binding	protein folding,'de novo' protein folding,positive regulation of telomere maintenance via telomerase,protein stabilization,chaperone-mediated protein folding,positive regulation of establishment of protein localization to telomere,positive regulation of protein localization to Cajal body,positive regulation of telomerase RNA localization to Cajal body
NR / R	P51858	P51858	0.601739	0.601739	0.72195	0.500609	56	P51858	HDGF	Hepatoma-derived growth factor	HDGF_HUMAN	9	51.7545	1.51754	P	R	extracellular space,nucleoplasm,cytoplasm,transcriptional repressor complex,extracellular region,Requires Ontology	nucleotide binding,RNA polymerase II transcription corepressor activity,transcription corepressor binding,DNA binding,RNA binding,growth factor activity,heparin binding,transcription corepressor activity	negative regulation of transcription from RNA polymerase II promoter,transcription, DNA-templated,signal transduction,cell proliferation,IRE1-mediated unfolded protein response,regulation of receptor activity,cellular response to interleukin-7
NR / R	Q9HDC9	Q9HDC9	0.601692	0.601692	0.777327	0.519407	32	Q9HDC9	APMAP	Adipocyte plasma membrane-associated protein	APMAP_HUMAN	4	51.7495	1.5175	P	R	endoplasmic reticulum,cell surface,membrane,integral component of membrane,extracellular exosome	arylesterase activity,strictosidine synthase activity	biological_process,biosynthetic process
NR / R	P14625	P14625	0.600564	0.600564	0.00851553	0.0213898	288	P14625	HSP90B1	Endoplasmin	ENPL_HUMAN	32	51.6309	1.51631	P	R	extracellular region,nucleus,endoplasmic reticulum,endoplasmic reticulum lumen,endoplasmic reticulum membrane,cytosol,plasma membrane,focal adhesion,membrane,midbody,extracellular matrix,endoplasmic reticulum chaperone complex,melanosome,perinuclear region of cytoplasm,extracellular exosome,endocytic vesicle lumen,macromolecular complex,Requires Ontology	RNA binding,calcium ion binding,protein binding,ATP binding,protein phosphatase binding,virion binding,low-density lipoprotein particle receptor binding,unfolded protein binding	response to hypoxia,toll-like receptor signaling pathway,receptor-mediated endocytosis,protein transport,ER-associated ubiquitin-dependent protein catabolic process,retrograde protein transport, ER to cytosol,actin rod assembly,protein folding in endoplasmic reticulum,response to endoplasmic reticulum stress,ATF6-mediated unfolded protein response,negative regulation of apoptotic process,regulati…
NR / R	O43493	O43493	0.598304	0.598304	0.934205	0.567277	32	O43493	TGOLN2	Trans-Golgi network integral membrane protein 2	TGON2_HUMAN	4	51.3935	1.51394	P	R	nucleoplasm,endosome,Golgi apparatus,trans-Golgi network,cytosol,plasma membrane,integral component of membrane,transport vesicle,trans-Golgi network transport vesicle,clathrin-coated vesicle membrane,endoplasmic reticulum lumen	protein binding	Golgi to endosome transport,membrane organization,post-translational protein modification,cellular protein metabolic process
NR / R	Q9UNH7	Q9UNH7	0.596664	0.596664	0.405921	0.364598	24	Q9UNH7	SNX6	Sorting nexin-6	SNX6_HUMAN	3	51.2216	1.51222	P	R	intracellular,nucleus,cytoplasm,cytosol,extrinsic component of membrane,retromer complex,retromer, tubulation complex,early endosome membrane,tubular endosome	protein binding,dynactin binding,phosphatidylinositol binding,protein homodimerization activity,protein heterodimerization activity	intracellular protein transport,endocytosis,negative regulation of epidermal growth factor-activated receptor activity,vesicle organization,regulation of macroautophagy,negative regulation of transforming growth factor beta receptor signaling pathway,retrograde transport, endosome to Golgi,negative regulation of transcription, DNA-templated,regulation of histamine secretion by mast cell,negative …
NR / R	P35527	P35527	0.596278	0.596278	0.407638	0.365577	40	P35527	KRT9	Keratin, type I cytoskeletal 9	K1C9_HUMAN	6	51.1812	1.51181	P	R	extracellular space,nucleus,cytosol,intermediate filament,membrane,extracellular exosome	structural constituent of cytoskeleton	spermatogenesis,epidermis development,keratinization,skin development,intermediate filament organization,cornification
NR / R	O75390	O75390	0.594712	0.594712	0.532417	0.427254	72	O75390	CS	Citrate synthase, mitochondrial	CISY_HUMAN	10	51.0171	1.51017	P	R	nucleus,mitochondrion,mitochondrial matrix,extracellular exosome	RNA binding,citrate (Si)-synthase activity	carbohydrate metabolic process,tricarboxylic acid cycle
NR / R	Q14254	Q14254	0.594693	0.594693	0.0294056	0.0578183	32	Q14254	FLOT2	Flotillin-2	FLOT2_HUMAN	5	51.0151	1.51015	P	R	uropod,acrosomal membrane,endosome,plasma membrane,caveola,cell-cell adherens junction,focal adhesion,membrane,basolateral plasma membrane,flotillin complex,lamellipodium,endocytic vesicle,cytoplasmic vesicle,vesicle,cell-cell contact zone,perinuclear region of cytoplasm,extracellular exosome,apical plasma membrane,cortical actin cytoskeleton,dendrite cytoplasm,glutamatergic synapse,anchored comp…	protease binding,protein binding,ionotropic glutamate receptor binding,protein heterodimerization activity	membrane raft assembly,cell adhesion,epidermis development,negative regulation of gene expression,protein localization to plasma membrane raft,regulation of myoblast differentiation,protein stabilization,establishment of protein localization to plasma membrane,negative regulation of amyloid precursor protein catabolic process,positive regulation of establishment of T cell polarity,regulation of h…
NR / R	Q9Y2J2	Q9Y2J2	0.593979	0.593979	0.997764	0.582817	64	Q9Y2J2	EPB41L3	Band 4.1-like protein 3	E41L3_HUMAN	8	50.9404	1.5094	P	R	cytosol,cytoskeleton,plasma membrane,cell-cell junction,postsynaptic density,extrinsic component of membrane,paranode region of axon,juxtaparanode region of axon,axolemma	actin binding,structural constituent of cytoskeleton,protein binding	regulation of cell growth,protein localization to paranode region of axon,apoptotic process,cytoskeletal anchoring at plasma membrane,biological_process,regulation of cell shape,cortical cytoskeleton organization,cortical actin cytoskeleton organization,paranodal junction assembly,actomyosin structure organization,myelin maintenance,neuron projection morphogenesis,protein localization to juxtapar…
NR / R	O14950;P19105	O14950;P19105	0.593522	0.593522	0.393926	0.358483	72	O14950;P19105	MYL12B;MYL12A	Myosin regulatory light chain 12B;Myosin regulatory light chain 12A	ML12B_HUMAN;ML12A_HUMAN	8	50.8926	1.50893	P	R	stress fiber,cytosol,brush border,myosin II complex,Z disc,apical part of cell,extracellular exosome,myosin complex,cell cortex region;cytosol,myosin complex,extracellular exosome	calcium ion binding,protein binding,myosin heavy chain binding;calcium ion binding,protein binding	muscle contraction,regulation of cell shape;muscle contraction,ephrin receptor signaling pathway,platelet aggregation
NR / R	P27348	P27348	0.591876	0.591876	0.92077	0.563673	56	P27348	YWHAQ	14-3-3 protein theta	1433T_HUMAN	7	50.7205	1.50721	P	R	cytoplasm,mitochondrion,cytosol,focal adhesion,membrane,cytoplasmic vesicle membrane,protein complex,extracellular exosome,macromolecular complex,synapse	protein binding,protein C-terminus binding,protein domain specific binding,ion channel binding,protein N-terminus binding,14-3-3 protein binding,identical protein binding	protein targeting,small GTPase mediated signal transduction,substantia nigra development,negative regulation of ion transmembrane transport,negative regulation of transcription, DNA-templated,membrane organization,positive regulation of protein insertion into mitochondrial membrane involved in apoptotic signaling pathway
NR / R	P51888	P51888	0.590583	0.590583	0.224583	0.249208	64	P51888	PRELP	Prolargin	PRELP_HUMAN	8	50.5855	1.50585	P	R	extracellular region,proteinaceous extracellular matrix,extracellular space,Golgi lumen,lysosomal lumen,extracellular exosome,extracellular vesicle,extracellular matrix,Requires Ontology	extracellular matrix structural constituent,heparin binding,extracellular matrix structural constituent conferring compression resistance	skeletal system development,cell aging,keratan sulfate biosynthetic process,keratan sulfate catabolic process,axonogenesis
NR / R	P27338	P27338	0.588787	0.588787	0.922352	0.564	96	P27338	MAOB	Amine oxidase [flavin-containing] B	AOFB_HUMAN	11	50.3982	1.50398	P	R	mitochondrion,mitochondrial envelope,mitochondrial outer membrane,mitochondrial inner membrane,integral component of membrane,extracellular exosome	primary amine oxidase activity,electron carrier activity,protein homodimerization activity,flavin adenine dinucleotide binding	response to toxic substance,response to aluminum ion,response to selenium ion,negative regulation of serotonin secretion,substantia nigra development,response to lipopolysaccharide,neurotransmitter catabolic process,dopamine catabolic process,response to drug,response to ethanol,positive regulation of dopamine metabolic process,hydrogen peroxide biosynthetic process,response to corticosterone,oxi…
NR / R	P37802	P37802	0.588635	0.588635	0.0103924	0.0253038	160	P37802	TAGLN2	Transgelin-2	TAGL2_HUMAN	14	50.3823	1.50382	P	R	extracellular region,cytosol,vesicle,extracellular exosome	protein binding,cadherin binding	platelet degranulation,epithelial cell differentiation
NR / R	Q5T5C0	Q5T5C0	0.587892	0.587892	0.784656	0.522307	8	Q5T5C0	STXBP5	Syntaxin-binding protein 5	STXB5_HUMAN	1	50.3049	1.50305	P	R	cytoplasm,cytosol,plasma membrane,acetylcholine-gated channel complex,synaptic vesicle,cell junction,cytoplasmic vesicle membrane,neuromuscular junction,Requires Ontology,extrinsic component of presynaptic membrane,presynaptic cytosol,SNARE complex	GTPase activator activity,syntaxin-1 binding,Rab GTPase binding,syntaxin binding	exocytosis,regulation of gene expression,protein transport,regulation of exocytosis,regulation of blood coagulation,positive regulation of GTPase activity,positive regulation of exocytosis,regulation of protein secretion,synaptic vesicle cycle
NR / R	P84103	P84103	0.586703	0.586703	0.558743	0.439109	24	P84103	SRSF3	Serine/arginine-rich splicing factor 3	SRSF3_HUMAN	3	50.1811	1.50181	P	R	nucleoplasm,cytoplasm,nuclear speck,nucleus	RNA binding,protein binding,sequence-specific mRNA binding	mRNA splicing, via spliceosome,termination of RNA polymerase II transcription,RNA export from nucleus,mRNA export from nucleus,mRNA 3'-end processing,regulation of mRNA splicing, via spliceosome,regulation of alternative mRNA splicing, via spliceosome,mRNA cis splicing, via spliceosome
NR / R	P11021	P11021	0.58471	0.58471	0.567257	0.442288	152	P11021	HSPA5	Endoplasmic reticulum chaperone BiP	BIP_HUMAN	18	49.9738	1.49974	P	R	nucleus,mitochondrion,endoplasmic reticulum,endoplasmic reticulum lumen,endoplasmic reticulum membrane,smooth endoplasmic reticulum,endoplasmic reticulum-Golgi intermediate compartment,plasma membrane,focal adhesion,cell surface,membrane,integral component of endoplasmic reticulum membrane,midbody,extracellular matrix,endoplasmic reticulum chaperone complex,melanosome,myelin sheath,extracellular …	glycoprotein binding,calcium ion binding,protein binding,ATP binding,ATPase activity,enzyme binding,protein domain specific binding,ubiquitin protein ligase binding,ribosome binding,cadherin binding,unfolded protein binding,chaperone binding,misfolded protein binding,protein binding involved in protein folding,heat shock protein binding,ATPase activity, coupled	ER overload response,activation of signaling protein activity involved in unfolded protein response,response to radiation,positive regulation of neuron projection development,cerebellum structural organization,cerebellar Purkinje cell layer development,substantia nigra development,neuron differentiation,positive regulation of cell migration,ER-associated ubiquitin-dependent protein catabolic proc…
NR / R	Q9H4A4	Q9H4A4	0.584211	0.584211	0.526445	0.42451	72	Q9H4A4	RNPEP	Aminopeptidase B	AMPB_HUMAN	12	49.9219	1.49922	P	R	extracellular region,extracellular space,plasma membrane,secretory granule,extracellular exosome	aminopeptidase activity,epoxide hydrolase activity,metalloexopeptidase activity,zinc ion binding,peptide binding,metalloaminopeptidase activity	proteolysis,peptide catabolic process,negative regulation of blood pressure
NR / R	P36957	P36957	0.584108	0.584108	0.997414	0.582817	40	P36957	DLST	Dihydrolipoyllysine-residue succinyltransferase component of 2-oxoglutarate dehydrogenase complex, mitochondrial	ODO2_HUMAN	6	49.9111	1.49911	P	R	nucleus,mitochondrial matrix,membrane,myelin sheath,oxoglutarate dehydrogenase complex,extracellular exosome,mitochondrion	dihydrolipoyllysine-residue succinyltransferase activity,protein binding	generation of precursor metabolites and energy,tricarboxylic acid cycle,lysine catabolic process,L-lysine catabolic process to acetyl-CoA via saccharopine,glyoxylate metabolic process,2-oxoglutarate metabolic process,succinyl-CoA metabolic process,Requires Ontology
NR / R	P62805	P62805	0.579805	0.579805	0.856805	0.545793	96	P62805	HIST1H4A	Histone H4	H4_HUMAN	8	49.4647	1.49465	P	R	nuclear chromosome,nuclear chromosome, telomeric region,nucleosome,nuclear nucleosome,extracellular region,nucleus,nucleoplasm,membrane,extracellular matrix,protein complex,extracellular exosome,macromolecular complex	DNA binding,RNA binding,protein binding,protein domain specific binding,histone binding,protein heterodimerization activity	chromatin silencing at rDNA,double-strand break repair via nonhomologous end joining,nucleosome assembly,DNA replication-dependent nucleosome assembly,DNA replication-independent nucleosome assembly,DNA-templated transcription, initiation,telomere capping,gene silencing by RNA,telomere organization,CENP-A containing nucleosome assembly,cellular protein metabolic process,negative regulation of meg…
NR / R	P29401	P29401	0.57942	0.57942	0.0985713	0.142494	152	P29401	TKT	Transketolase	TKT_HUMAN	16	49.4248	1.49425	P	R	nucleoplasm,peroxisome,cytosol,nuclear body,nuclear speck,vesicle,myelin sheath,extracellular exosome	transketolase activity,protein binding,protein homodimerization activity,metal ion binding,cofactor binding	xylulose biosynthetic process,pentose-phosphate shunt,pentose-phosphate shunt, non-oxidative branch,regulation of growth,glyceraldehyde-3-phosphate biosynthetic process
NR / R	Q13057	Q13057	0.578882	0.578882	0.290958	0.295354	8	Q13057	COASY	Bifunctional coenzyme A synthase	COASY_HUMAN	1	49.3691	1.49369	P	R	mitochondrial outer membrane,mitochondrial matrix,extracellular exosome,nucleoplasm,cytosol	dephospho-CoA kinase activity,pantetheine-phosphate adenylyltransferase activity,protein binding,ATP binding	coenzyme biosynthetic process,coenzyme A biosynthetic process,phosphorylation
NR / R	Q16777;Q6FI13	Q16777;Q6FI13	0.577475	0.577475	0.852698	0.544103	48	Q16777;Q6FI13	HIST2H2AC;HIST2H2AA3	Histone H2A type 2-C;Histone H2A type 2-A	H2A2C_HUMAN;H2A2A_HUMAN	4	49.2235	1.49224	P	R	nucleosome,nuclear chromatin,nucleus,extracellular exosome;nucleosome,nuclear chromatin,nucleus,extracellular exosome	molecular_function,DNA binding,protein heterodimerization activity;molecular_function,DNA binding,protein heterodimerization activity	chromatin silencing,biological_process,chromatin organization;chromatin silencing,biological_process,chromatin organization
NR / R	O95563	O95563	0.576174	0.576174	0.94388	0.569738	8	O95563	MPC2	Mitochondrial pyruvate carrier 2	MPC2_HUMAN	2	49.089	1.49089	P	R	nucleus,mitochondrion,integral component of mitochondrial inner membrane	pyruvate transmembrane transporter activity	positive regulation of insulin secretion involved in cellular response to glucose stimulus,mitochondrial acetyl-CoA biosynthetic process from pyruvate,mitochondrial pyruvate transmembrane transport,mitochondrial pyruvate transport
NR / R	P62244	P62244	0.573718	0.573718	0.663842	0.480661	8	P62244	RPS15A	40S ribosomal protein S15a	RS15A_HUMAN	2	48.8354	1.48835	P	R	nucleoplasm,cytoplasm,mitochondrion,cytosol,membrane,cytosolic small ribosomal subunit,extracellular matrix,extracellular exosome	RNA binding,structural constituent of ribosome,protein binding	nuclear-transcribed mRNA catabolic process, nonsense-mediated decay,rRNA processing,translation,translational initiation,SRP-dependent cotranslational protein targeting to membrane,positive regulation of cell proliferation,response to virus,viral transcription,positive regulation of cell cycle
NR / R	O76041	O76041	0.573509	0.573509	0.499556	0.411954	16	O76041	NEBL	Nebulette	NEBL_HUMAN	2	48.8139	1.48814	P	R	stress fiber,Z disc,I band,extracellular exosome	protein binding,tropomyosin binding,cytoskeletal protein binding,structural constituent of muscle,filamin binding,actin filament binding	cardiac muscle thin filament assembly,muscle fiber development
NR / R	Q9UBQ7	Q9UBQ7	0.571241	0.571241	0.163684	0.20152	64	Q9UBQ7	GRHPR	Glyoxylate reductase/hydroxypyruvate reductase	GRHPR_HUMAN	6	48.5801	1.4858	P	R	cytoplasm,peroxisomal matrix,cytosol,extracellular exosome	glycerate dehydrogenase activity,hydroxypyruvate reductase activity,glyoxylate reductase (NADP) activity,carboxylic acid binding,protein homodimerization activity,NAD binding,NADPH binding,oxidoreductase activity, acting on the CH-OH group of donors, NAD or NADP as acceptor	excretion,metabolic process,dicarboxylic acid metabolic process,glyoxylate metabolic process,protein oligomerization,oxidation-reduction process,cellular nitrogen compound metabolic process
NR / R	P21283	P21283	0.568499	0.568499	0.153285	0.193001	56	P21283	ATP6V1C1	V-type proton ATPase subunit C 1	VATC1_HUMAN	7	48.298	1.48298	P	R	vacuolar proton-transporting V-type ATPase, V1 domain,lysosomal membrane,cytosol,plasma membrane,proton-transporting two-sector ATPase complex,cytoplasmic vesicle,apical part of cell,extracellular exosome	transporter activity,protein binding,hydrogen-exporting ATPase activity, phosphorylative mechanism,proton-transporting ATPase activity, rotational mechanism	insulin receptor signaling pathway,ATP hydrolysis coupled proton transport,proton transport,regulation of macroautophagy,transferrin transport,ion transmembrane transport,phagosome acidification,hydrogen ion transmembrane transport
NR / R	P23526	P23526	0.568028	0.568028	0.930694	0.566031	96	P23526	AHCY	Adenosylhomocysteinase	SAHH_HUMAN	12	48.2496	1.4825	P	R	nucleus,cytosol,melanosome,neuron projection,extracellular exosome	adenosylhomocysteinase activity,protein binding,adenyl nucleotide binding,identical protein binding,NAD binding	sulfur amino acid metabolic process,response to hypoxia,chronic inflammatory response to antigenic stimulus,one-carbon metabolic process,response to nutrient,S-adenosylhomocysteine catabolic process,methylation,S-adenosylmethionine cycle,circadian sleep/wake cycle,homocysteine biosynthetic process
NR / R	O76021	O76021	0.566822	0.566822	0.998185	0.582817	16	O76021	RSL1D1	Ribosomal L1 domain-containing protein 1	RL1D1_HUMAN	3	48.1257	1.48126	P	R	nucleolus,membrane,90S preribosome,cytosolic large ribosomal subunit	RNA binding,mRNA 3'-UTR binding,cadherin binding,mRNA 5'-UTR binding	maturation of LSU-rRNA,osteoblast differentiation,regulation of protein localization,regulation of apoptotic process,regulation of cellular senescence,translation
NR / R	O14737	O14737	0.565818	0.565818	0.858517	0.546187	8	O14737	PDCD5	Programmed cell death protein 5	PDCD5_HUMAN	1	48.0226	1.48023	P	R	nucleus,cytoplasm,cytosol,extracellular exosome	DNA binding,protein binding,heparin binding,acetyltransferase activator activity,beta-tubulin binding	apoptotic process,negative regulation of cell proliferation,positive regulation of gene expression,positive regulation of apoptotic process,positive regulation of cysteine-type endopeptidase activity involved in apoptotic process,cellular response to transforming growth factor beta stimulus,positive regulation of release of cytochrome c from mitochondria,positive regulation of protein import into…
NR / R	Q9UI08	Q9UI08	0.56522	0.56522	0.472609	0.398261	16	Q9UI08	EVL	Ena/VASP-like protein	EVL_HUMAN	2	47.9613	1.47961	P	R	cytoplasm,cytosol,cytoskeleton,focal adhesion,membrane,lamellipodium,phagocytic vesicle	actin binding,protein binding,profilin binding,SH3 domain binding	actin filament organization,cell surface receptor signaling pathway,nervous system development,axon guidance,actin polymerization or depolymerization,animal organ morphogenesis,negative regulation of epithelial cell migration,actin nucleation,protein homotetramerization,positive regulation of stress fiber assembly,negative regulation of ruffle assembly,cellular response to interferon-gamma
NR / R	P43307	P43307	0.564277	0.564277	0.132451	0.174965	16	P43307	SSR1	Translocon-associated protein subunit alpha	SSRA_HUMAN	2	47.8646	1.47865	P	R	endoplasmic reticulum,endoplasmic reticulum membrane,integral component of membrane	protein binding	cotranslational protein targeting to membrane,positive regulation of cell proliferation,IRE1-mediated unfolded protein response
NR / R	P14207;P41439	P14207;P41439	0.563629	0.563629	0.610969	0.459937	8	P14207;P41439	FOLR2;FOLR3	Folate receptor beta;Folate receptor gamma	FOLR2_HUMAN;FOLR3_HUMAN	1	47.7982	1.47798	P	R	extracellular region,plasma membrane,cell surface,membrane,anchored component of external side of plasma membrane;extracellular region,membrane,extrinsic component of membrane,specific granule lumen,tertiary granule lumen,anchored component of external side of plasma membrane	folic acid binding,drug binding,folic acid transporter activity,methotrexate binding,folic acid receptor activity,signaling receptor activity;folic acid binding,signaling receptor activity	C-terminal protein lipidation,receptor-mediated endocytosis,inflammatory response,positive regulation of cell proliferation,folic acid transport,folic acid metabolic process,regulation of thymidylate synthase biosynthetic process,cellular response to folic acid,monocyte chemotaxis,folic acid import into cell,fusion of sperm to egg plasma membrane,sperm-egg recognition,cell adhesion;folic acid tra…
NR / R	O60814;P57053;P58876;P62807;Q5QNW6;Q93079;Q99877;Q99879;Q99880	O60814;P57053;P58876;P62807;Q5QNW6;Q93079;Q99877;Q99879;Q99880	0.563533	0.563533	0.754387	0.511414	16	O60814;P57053;P58876;P62807;Q5QNW6;Q93079;Q99877;Q99879;Q99880	HIST1H2BK;H2BFS;HIST1H2BD;HIST1H2BC;HIST2H2BF;HIST1H2BH;HIST1H2BN;HIST1H2BM;HIST1H2BL	Histone H2B type 1-K;Histone H2B type F-S;Histone H2B type 1-D;Histone H2B type 1-C/E/F/G/I;Histone H2B type 2-F;Histone H2B type 1-H;Histone H2B type 1-N;Histone H2B type 1-M;Histone H2B type 1-L	H2B1K_HUMAN;H2BFS_HUMAN;H2B1D_HUMAN;H2B1C_HUMAN;H2B2F_HUMAN;H2B1H_HUMAN;H2B1N_HUMAN;H2B1M_HUMAN;H2B1L_HUMAN	2	47.7884	1.47788	P	R	nucleosome,extracellular space,nucleus,nucleoplasm,cytosol;nucleosome,extracellular space,nucleus,nucleoplasm,cytosol;nucleosome,nucleus,nucleoplasm,cytosol,extracellular exosome;nucleosome,extracellular space,nucleus,nucleoplasm,cytosol,extracellular exosome;nucleosome,nucleus,nucleoplasm,cytosol,extracellular exosome;nucleosome,nucleus,nucleoplasm,cytosol,extracellular exosome,macromolecular co…	molecular_function,DNA binding,protein heterodimerization activity;DNA binding,protein heterodimerization activity;molecular_function,DNA binding,protein heterodimerization activity;DNA binding,protein binding,protein heterodimerization activity,identical protein binding;molecular_function,DNA binding,protein heterodimerization activity;DNA binding,protein heterodimerization activity,protein bind…	innate immune response in mucosa,nucleosome assembly,protein ubiquitination,antibacterial humoral response,defense response to Gram-positive bacterium,killing of cells of other organism,defense response to Gram-negative bacterium,Requires Ontology;innate immune response in mucosa,nucleosome assembly,antibacterial humoral response,substantia nigra development,defense response to Gram-positive bact…
NR / R	P62280	P62280	0.562638	0.562638	0.243797	0.263723	8	P62280	RPS11	40S ribosomal protein S11	RS11_HUMAN	4	47.6968	1.47697	P	R	nucleoplasm,nucleolus,cytoplasm,cytosol,ribosome,focal adhesion,membrane,cytosolic small ribosomal subunit,extracellular matrix,extracellular exosome	RNA binding,structural constituent of ribosome,protein binding,rRNA binding	nuclear-transcribed mRNA catabolic process, nonsense-mediated decay,osteoblast differentiation,rRNA processing,translation,translational initiation,SRP-dependent cotranslational protein targeting to membrane,viral transcription
NR / R	Q9H1E3	Q9H1E3	0.559942	0.559942	0.255945	0.27306	16	Q9H1E3	NUCKS1	Nuclear ubiquitous casein and cyclin-dependent kinase substrate 1	NUCKS_HUMAN	2	47.421	1.47421	P	R	chromatin,nuclear chromatin,nucleus,nucleolus,cytoplasm	transcriptional activator activity, RNA polymerase II core promoter proximal region sequence-specific binding,chromatin binding,double-stranded DNA binding,single-stranded DNA binding,RNA binding,transcription factor binding,transcriptional activator activity, RNA polymerase II transcription regulatory region sequence-specific binding	double-strand break repair via homologous recombination,cellular glucose homeostasis,regulation of DNA replication,chromatin organization,regulation of transcription from RNA polymerase II promoter,transcription from RNA polymerase II promoter,release from viral latency,replication fork processing,gene conversion,interstrand cross-link repair,positive regulation by host of viral transcription,pos…
NR / R	Q9UHB9	Q9UHB9	0.559402	0.559402	0.532177	0.42716	8	Q9UHB9	SRP68	Signal recognition particle subunit SRP68	SRP68_HUMAN	2	47.3658	1.47366	P	R	nucleolus,endoplasmic reticulum,signal recognition particle, endoplasmic reticulum targeting,cytosol,ribosome,focal adhesion,signal recognition particle	RNA binding,signal recognition particle binding,protein binding,7S RNA binding,protein domain specific binding,endoplasmic reticulum signal peptide binding,ribosome binding	SRP-dependent cotranslational protein targeting to membrane,response to drug,protein targeting to ER
NR / R	O00264	O00264	0.555484	0.555484	0.547896	0.433798	24	O00264	PGRMC1	Membrane-associated progesterone receptor component 1	PGRC1_HUMAN	3	46.9662	1.46966	P	R	endoplasmic reticulum membrane,plasma membrane,endomembrane system,membrane,integral component of membrane,specific granule membrane,extracellular exosome,endoplasmic reticulum,integral component of plasma membrane,smooth endoplasmic reticulum membrane,neuron projection,neuronal cell body,cell body,synapse	steroid binding,protein binding,heme binding,beta-amyloid binding	neutrophil degranulation
NR / R	O75083	O75083	0.554352	0.554352	0.0574655	0.0963457	112	O75083	WDR1	WD repeat-containing protein 1	WDR1_HUMAN	14	46.8509	1.46851	P	R	podosome,extracellular region,cytosol,cell-cell junction,cortical actin cytoskeleton,actomyosin, actin portion,cell projection,myelin sheath,extracellular exosome,plasma membrane,cell junction	actin filament binding	neutrophil mediated immunity,platelet degranulation,sensory perception of sound,regulation of cell shape,actin filament fragmentation,platelet formation,regulation of actin filament depolymerization,positive regulation of actin filament depolymerization,cortical cytoskeleton organization,locomotion,establishment of planar polarity of follicular epithelium,apical junction assembly,maintenance of e…
NR / R	Q9NUV9	Q9NUV9	0.55126	0.55126	0.315932	0.312444	16	Q9NUV9	GIMAP4	GTPase IMAP family member 4	GIMA4_HUMAN	2	46.5365	1.46537	P	R	cytosol	GTP binding
NR / R	P25713	P25713	0.550839	0.550839	0.301024	0.302844	8	P25713	MT3	Metallothionein-3	MT3_HUMAN	1	46.4937	1.46494	P	R	extracellular space,intracellular,cytoplasm,mitochondrial outer membrane,rough endoplasmic reticulum,cytosol,ribosome,microtubule,plasma membrane,synaptic vesicle,postsynaptic density,inclusion body,axon,dendritic spine,perinuclear region of cytoplasm,astrocyte end-foot,nucleus	copper ion binding,protein binding,drug binding,zinc ion binding,antioxidant activity,protein kinase activator activity,cysteine-type endopeptidase inhibitor activity involved in apoptotic process,cadmium ion binding,metal ion binding	protein import into nucleus, translocation,response to hypoxia,positive regulation of protein phosphorylation,energy reserve metabolic process,cholesterol catabolic process,zinc II ion transport,cellular metal ion homeostasis,cellular zinc ion homeostasis,apoptotic process,brain development,cell proliferation,response to metal ion,negative regulation of autophagy,positive regulation of gene expre…
NR / R	Q8WUM4	Q8WUM4	0.549285	0.549285	0.802532	0.526384	80	Q8WUM4	PDCD6IP	Programmed cell death 6-interacting protein	PDC6I_HUMAN	10	46.336	1.46336	P	R	immunological synapse,microtubule organizing center,cytosol,bicellular tight junction,focal adhesion,membrane,melanosome,actomyosin,myelin sheath,extracellular exosome,endoplasmic reticulum exit site,extracellular vesicle,Flemming body	protein binding,proteinase activated receptor binding,protein homodimerization activity,calcium-dependent protein binding	actomyosin contractile ring assembly,cell separation after cytokinesis,apoptotic process,regulation of centrosome duplication,protein transport,viral life cycle,multivesicular body assembly,viral budding via host ESCRT complex,maintenance of epithelial cell apical/basal polarity,bicellular tight junction assembly,regulation of membrane permeability,ubiquitin-independent protein catabolic process …
NR / R	P45880	P45880	0.545987	0.545987	0.797955	0.525583	88	P45880	VDAC2	Voltage-dependent anion-selective channel protein 2	VDAC2_HUMAN	11	46.0019	1.46002	P	R	nucleus,mitochondrion,mitochondrial outer membrane,mitochondrial inner membrane,synaptic vesicle,mitochondrial nucleoid,myelin sheath,pore complex,extracellular exosome,acrosomal vesicle	nucleotide binding,protein binding,voltage-gated anion channel activity,porin activity	anion transport,negative regulation of protein polymerization,anion transmembrane transport,regulation of anion transmembrane transport,negative regulation of intrinsic apoptotic signaling pathway,binding of sperm to zona pellucida,inorganic anion transport
NR / R	Q03164	Q03164	0.545281	0.545281	0.556624	0.437929	16	Q03164	KMT2A	Histone-lysine N-methyltransferase 2A	KMT2A_HUMAN	2	45.9305	1.4593	P	R	nucleus,nucleoplasm,cytosol,histone methyltransferase complex,MLL1 complex	core promoter sequence-specific DNA binding,AT DNA binding,chromatin binding,transcription factor activity, sequence-specific DNA binding,protein binding,zinc ion binding,histone-lysine N-methyltransferase activity,histone methyltransferase activity (H3-K4 specific),identical protein binding,protein homodimerization activity,transcription regulatory region DNA binding,unmethylated CpG binding,lys…	DNA methylation,transcription from RNA polymerase II promoter,protein complex assembly,apoptotic process,negative regulation of cell proliferation,visual learning,post-embryonic development,anterior/posterior pattern specification,peptidyl-lysine monomethylation,positive regulation of transporter activity,circadian regulation of gene expression,embryonic hemopoiesis,exploration behavior,response …
NR / R	Q7Z406	Q7Z406	0.544888	0.544888	0.233211	0.255837	24	Q7Z406	MYH14	Myosin-14	MYH14_HUMAN	3	45.8907	1.45891	P	R	stress fiber,cytosol,brush border,membrane,myosin II complex,axon,growth cone,actomyosin,myelin sheath,extracellular exosome,myosin II filament	microfilament motor activity,calmodulin binding,ATP binding,ATPase activity,actin-dependent ATPase activity,actin filament binding	skeletal muscle contraction,skeletal muscle tissue development,sensory perception of sound,regulation of cell shape,neuronal action potential,actin filament-based movement,actomyosin structure organization,mitochondrion morphogenesis,vocalization behavior
NR / R	Q05707	Q05707	0.541249	0.541249	0.0127415	0.0298785	216	Q05707	COL14A1	Collagen alpha-1(XIV) chain	COEA1_HUMAN	30	45.5231	1.45523	P	R	extracellular region,proteinaceous extracellular matrix,collagen trimer,collagen type XIV trimer,extracellular space,endoplasmic reticulum lumen,extracellular exosome,extracellular matrix,Requires Ontology	RNA binding,extracellular matrix structural constituent,collagen binding,protein binding, bridging,extracellular matrix structural constituent conferring tensile strength	single organismal cell-cell adhesion,extracellular matrix organization,collagen fibril organization,cell-cell adhesion,growth plate cartilage chondrocyte morphogenesis
NR / R	P31930	P31930	0.541166	0.541166	0.555412	0.43737	128	P31930	UQCRC1	Cytochrome b-c1 complex subunit 1, mitochondrial	QCR1_HUMAN	14	45.5148	1.45515	P	R	mitochondrion,mitochondrial inner membrane,mitochondrial respiratory chain,mitochondrial respiratory chain complex III,cytosol,myelin sheath	metalloendopeptidase activity,ubiquinol-cytochrome-c reductase activity,zinc ion binding,ubiquitin protein ligase binding,protein complex binding,macromolecular complex binding,metal ion binding	oxidative phosphorylation,mitochondrial electron transport, ubiquinol to cytochrome c,aerobic respiration,response to activity,protein processing,response to alkaloid,oxidation-reduction process,hydrogen ion transmembrane transport
NR / R	Q96EY7	Q96EY7	0.540998	0.540998	0.0609968	0.100625	8	Q96EY7	PTCD3	Pentatricopeptide repeat domain-containing protein 3, mitochondrial	PTCD3_HUMAN	2	45.4979	1.45498	P	R	nucleoplasm,mitochondrion,mitochondrial inner membrane,cytosol,plasma membrane,ribosome	RNA binding,protein binding,rRNA binding,ribosomal small subunit binding	regulation of translation,mitochondrial translation,mitochondrial translational elongation,mitochondrial translational termination
NR / R	P0DMM9;P0DMN0;P50225;P50226	P0DMM9;P0DMN0;P50225;P50226	0.538544	0.538544	0.737345	0.506047	8	P0DMM9;P0DMN0;P50225;P50226	SULT1A3;SULT1A4;SULT1A1;SULT1A2	Sulfotransferase 1A3;Sulfotransferase 1A4;Sulfotransferase 1A1;Sulfotransferase 1A2	ST1A3_HUMAN;ST1A4_HUMAN;ST1A1_HUMAN;ST1A2_HUMAN	1	45.2506	1.45251	P	R	cytosol;cytoplasm,cytosol;cytosol;cytosol	aryl sulfotransferase activity,protein binding,sulfotransferase activity,sulfate binding,amine sulfotransferase activity;aryl sulfotransferase activity;aryl sulfotransferase activity,protein binding,sulfotransferase activity,flavonol 3-sulfotransferase activity,steroid sulfotransferase activity;aryl sulfotransferase activity,protein binding,sulfotransferase activity,flavonol 3-sulfotransferase ac…	ethanol catabolic process,xenobiotic metabolic process,dopamine receptor signaling pathway,steroid metabolic process,flavonoid metabolic process,IRE1-mediated unfolded protein response,dopamine catabolic process,3'-phosphoadenosine 5'-phosphosulfate metabolic process,sulfation,ERK1 and ERK2 cascade,calcineurin-mediated signaling,NMDA selective glutamate receptor signaling pathway,negative regulat…
NR / R	Q96HY6	Q96HY6	0.538165	0.538165	0.902983	0.55909	24	Q96HY6	DDRGK1	DDRGK domain-containing protein 1	DDRGK_HUMAN	4	45.2124	1.45212	P	R	nucleolus,cytoplasm,endoplasmic reticulum,endoplasmic reticulum membrane	RNA polymerase II repressing transcription factor binding,protein binding,ubiquitin-like protein ligase binding	positive regulation of cell proliferation,positive regulation of gene expression,negative regulation of gene expression,positive regulation of cell migration,positive regulation of proteasomal ubiquitin-dependent protein catabolic process,regulation of intracellular estrogen receptor signaling pathway,response to endoplasmic reticulum stress,negative regulation of apoptotic process,positive regul…
NR / R	P15144	P15144	0.536187	0.536187	7.49093e-06	4.18773e-05	248	P15144	ANPEP	Aminopeptidase N	AMPN_HUMAN	30	45.0135	1.45014	P	R	extracellular space,nucleus,lysosomal membrane,endoplasmic reticulum-Golgi intermediate compartment,plasma membrane,external side of plasma membrane,integral component of membrane,secretory granule membrane,extracellular exosome,cytoplasm	virus receptor activity,aminopeptidase activity,receptor activity,metallopeptidase activity,zinc ion binding,peptide binding,metalloaminopeptidase activity,signaling receptor activity	angiogenesis,proteolysis,signal transduction,cell-cell signaling,regulation of blood pressure,cell differentiation,peptide catabolic process,neutrophil degranulation,viral entry into host cell
NR / R	P61204;P84077	P61204;P84077	0.535544	0.535544	0.797098	0.525285	64	P61204;P84077	ARF3;ARF1	ADP-ribosylation factor 3;ADP-ribosylation factor 1	ARF3_HUMAN;ARF1_HUMAN	7	44.9488	1.44949	P	R	Golgi membrane,perinuclear region of cytoplasm,extracellular exosome,plasma membrane,cytoplasm,Golgi apparatus;Golgi membrane,late endosome,peroxisomal membrane,trans-Golgi network,cytosol,plasma membrane,focal adhesion,postsynaptic density,sarcomere,COPI-coated vesicle,cell leading edge,neuron projection,protein complex,postsynaptic membrane,perinuclear region of cytoplasm,extracellular exosome,…	GTPase activity,GTP binding;magnesium ion binding,RNA binding,GTPase activity,receptor signaling protein activity,protein binding,GTP binding,GDP binding,protein domain specific binding,protein heterodimerization activity,phospholipase D activator activity	phosphatidylinositol biosynthetic process,retrograde vesicle-mediated transport, Golgi to ER,small GTPase mediated signal transduction,protein transport,vesicle-mediated transport,Golgi to plasma membrane transport,intracellular protein transport;regulation of receptor internalization,phosphatidylinositol biosynthetic process,cellular copper ion homeostasis,post-Golgi vesicle-mediated transport,a…
NR / R	O60701	O60701	0.535107	0.535107	0.553618	0.436505	88	O60701	UGDH	UDP-glucose 6-dehydrogenase	UGDH_HUMAN	12	44.9049	1.44905	P	R	nucleoplasm,cytosol,extracellular exosome,nucleus	UDP-glucose 6-dehydrogenase activity,electron carrier activity,NAD binding	gastrulation with mouth forming second,UDP-glucose metabolic process,glycosaminoglycan biosynthetic process,UDP-glucuronate biosynthetic process,oxidation-reduction process,heparan sulfate proteoglycan biosynthetic process,chondroitin sulfate biosynthetic process,protein hexamerization
NR / R	Q9NPH2	Q9NPH2	0.534044	0.534044	0.50443	0.41363	8	Q9NPH2	ISYNA1	Inositol-3-phosphate synthase 1	INO1_HUMAN	2	44.7982	1.44798	P	R	cytoplasm,cytosol	inositol-3-phosphate synthase activity,protein binding	inositol biosynthetic process,phospholipid biosynthetic process,inositol phosphate metabolic process
NR / R	A0A0C4DH41;P01824;P01825;P06331;P0DP06;P0DP08	A0A0C4DH41;P01824;P01825;P06331;P0DP06;P0DP08	0.533794	0.533794	0.435971	0.379204	8	A0A0C4DH41;P01824;P01825;P06331;P0DP06;P0DP08	IGHV4-61;IGHV4-39;IGHV4-59;IGHV4-34;IGHV4-30-4;IGHV4-38-2	Immunoglobulin heavy variable 4-61;Immunoglobulin heavy variable 4-39;Immunoglobulin heavy variable 4-59;Immunoglobulin heavy variable 4-34;Immunoglobulin heavy variable 4-30-4;Immunoglobulin heavy variable 4-38-2	HV461_HUMAN;HV439_HUMAN;HV459_HUMAN;HV434_HUMAN;HVD34_HUMAN;HVD82_HUMAN	1	44.7731	1.44773	P	R	external side of plasma membrane,immunoglobulin complex, circulating,blood microparticle;extracellular region,plasma membrane,external side of plasma membrane,immunoglobulin complex, circulating;extracellular region,plasma membrane,extracellular exosome,immunoglobulin complex, circulating,external side of plasma membrane;extracellular region,plasma membrane,external side of plasma membrane,immuno…	antigen binding,immunoglobulin receptor binding;antigen binding,serine-type endopeptidase activity,immunoglobulin receptor binding;antigen binding,serine-type endopeptidase activity,immunoglobulin receptor binding;antigen binding,serine-type endopeptidase activity,immunoglobulin receptor binding;antigen binding,immunoglobulin receptor binding;antigen binding,immunoglobulin receptor binding	phagocytosis, recognition,phagocytosis, engulfment,complement activation, classical pathway,defense response to bacterium,innate immune response,B cell receptor signaling pathway,positive regulation of B cell activation;proteolysis,receptor-mediated endocytosis,immune response,complement activation,complement activation, classical pathway,Fc-epsilon receptor signaling pathway,Fc-gamma receptor si…
NR / R	P12814	P12814	0.53206	0.53206	0.0311096	0.0605426	288	P12814	ACTN1	Alpha-actinin-1	ACTN1_HUMAN	31	44.5992	1.44599	P	R	stress fiber,ruffle,extracellular region,extracellular space,intracellular,cytoplasm,cytosol,plasma membrane,brush border,cell-cell junction,fascia adherens,focal adhesion,Z disc,platelet alpha granule lumen,pseudopodium,cell projection,extracellular exosome,actin filament,glutamatergic synapse	double-stranded RNA binding,integrin binding,calcium ion binding,protein binding,vinculin binding,ligand-dependent nuclear receptor transcription coactivator activity,protein homodimerization activity,ion channel binding,actin filament binding,Requires Ontology	platelet degranulation,actin filament organization,platelet formation,platelet morphogenesis,regulation of apoptotic process,focal adhesion assembly,actin filament bundle assembly,negative regulation of cellular component movement,actin filament network formation,actin crosslink formation,regulation of nucleic acid-templated transcription,platelet activation,platelet aggregation,Requires Ontology…
NR / R	P17987	P17987	0.530966	0.530966	0.429103	0.375761	96	P17987	TCP1	T-complex protein 1 subunit alpha	TCPA_HUMAN	11	44.4896	1.4449	P	R	pericentriolar material,acrosomal vesicle,zona pellucida receptor complex,nuclear heterochromatin,Golgi apparatus,centrosome,cytosol,chaperonin-containing T-complex,microtubule,myelin sheath,cell body,extracellular exosome	RNA binding,protein binding,ATP binding,ubiquitin protein ligase binding,protein binding involved in protein folding,unfolded protein binding	protein folding,'de novo' protein folding,tubulin complex assembly,binding of sperm to zona pellucida,positive regulation of telomere maintenance via telomerase,translocation of peptides or proteins into host cell cytoplasm,protein stabilization,positive regulation of telomerase activity,chaperone-mediated protein folding,scaRNA localization to Cajal body,toxin transport,positive regulation of es…
NR / R	P37108	P37108	0.528383	0.528383	0.291933	0.296172	16	P37108	SRP14	Signal recognition particle 14 kDa protein	SRP14_HUMAN	2	44.2312	1.44231	P	R	extracellular region,nucleus,cytoplasm,signal recognition particle, endoplasmic reticulum targeting,cytosol,secretory granule lumen,extracellular exosome,ficolin-1-rich granule lumen	RNA binding,protein binding,7S RNA binding,endoplasmic reticulum signal peptide binding	cotranslational protein targeting to membrane,SRP-dependent cotranslational protein targeting to membrane,response to drug,neutrophil degranulation,protein targeting to ER
NR / R	Q9P2R7	Q9P2R7	0.528237	0.528237	0.235418	0.257449	72	Q9P2R7	SUCLA2	Succinate--CoA ligase [ADP-forming] subunit beta, mitochondrial	SUCB1_HUMAN	10	44.2165	1.44217	P	R	mitochondrion,mitochondrial matrix,myelin sheath,extracellular exosome	succinate-CoA ligase (ADP-forming) activity,protein binding,ATP binding,metal ion binding,magnesium ion binding	tricarboxylic acid cycle,succinyl-CoA metabolic process,succinate metabolic process,succinyl-CoA pathway
NR / R	P07237	P07237	0.527617	0.527617	0.0202155	0.0433331	112	P07237	P4HB	Protein disulfide-isomerase	PDIA1_HUMAN	14	44.1546	1.44155	P	R	extracellular region,endoplasmic reticulum,endoplasmic reticulum lumen,endoplasmic reticulum-Golgi intermediate compartment,focal adhesion,external side of plasma membrane,procollagen-proline 4-dioxygenase complex,extracellular matrix,endoplasmic reticulum chaperone complex,melanosome,extracellular exosome	RNA binding,protein disulfide isomerase activity,integrin binding,protein binding,peptide disulfide oxidoreductase activity,enzyme binding,protein heterodimerization activity,procollagen-proline 4-dioxygenase activity	response to reactive oxygen species,protein folding,peptidyl-proline hydroxylation to 4-hydroxy-L-proline,response to endoplasmic reticulum stress,lipoprotein biosynthetic process,cell redox homeostasis,positive regulation of viral entry into host cell,oxidation-reduction process,cellular response to hypoxia,regulation of oxidative stress-induced intrinsic apoptotic signaling pathway,chylomicron …
NR / R	P63010	P63010	0.527504	0.527504	0.0313368	0.0608478	160	P63010	AP2B1	AP-2 complex subunit beta	AP2B1_HUMAN	20	44.1433	1.44143	P	R	trans-Golgi network,cytosol,plasma membrane,membrane,AP-2 adaptor complex,endocytic vesicle membrane,clathrin-coated endocytic vesicle membrane,endolysosome membrane,clathrin-coated endocytic vesicle,postsynapse,glutamatergic synapse	signal sequence binding,protein binding,protein transporter activity,clathrin binding,protein complex binding,clathrin adaptor activity,macromolecular complex binding	ventricular septum development,intracellular protein transport,receptor-mediated endocytosis,microtubule-based movement,antigen processing and presentation of exogenous peptide antigen via MHC class II,aorta development,ephrin receptor signaling pathway,clathrin coat assembly,regulation of defense response to virus by virus,Wnt signaling pathway, planar cell polarity pathway,coronary vasculature …
NR / R	Q14204	Q14204	0.527375	0.527375	0.608306	0.459077	232	Q14204	DYNC1H1	Cytoplasmic dynein 1 heavy chain 1	DYHC1_HUMAN	33	44.1304	1.4413	P	R	extracellular region,centrosome,cytosol,cytoplasmic dynein complex,microtubule,membrane,filopodium,extracellular matrix,azurophil granule lumen,extracellular exosome,dynein complex	RNA binding,protein binding,ATP binding,dynein light intermediate chain binding,ATP-dependent microtubule motor activity, minus-end-directed,dynein light chain binding,dynein intermediate chain binding	G2/M transition of mitotic cell cycle,ER to Golgi vesicle-mediated transport,microtubule-based movement,mitotic spindle organization,antigen processing and presentation of exogenous peptide antigen via MHC class II,cytoplasmic mRNA processing body assembly,stress granule assembly,neutrophil degranulation,establishment of spindle localization,ciliary basal body docking,regulation of G2/M transitio…
NR / R	P39019	P39019	0.527061	0.527061	0.844115	0.540766	32	P39019	RPS19	40S ribosomal protein S19	RS19_HUMAN	4	44.099	1.44099	P	R	nucleoplasm,nucleolus,cytoplasm,cytosol,ribosome,focal adhesion,membrane,cytosolic small ribosomal subunit,extracellular matrix,extracellular exosome,postsynaptic density	RNA binding,structural constituent of ribosome,protein binding,fibroblast growth factor binding,protein kinase binding,protein homodimerization activity	ribosomal small subunit assembly,nuclear-transcribed mRNA catabolic process, nonsense-mediated decay,maturation of SSU-rRNA from tricistronic rRNA transcript (SSU-rRNA, 5.8S rRNA, LSU-rRNA),monocyte chemotaxis,rRNA processing,translation,translational initiation,SRP-dependent cotranslational protein targeting to membrane,nucleolus organization,Notch signaling pathway,response to extracellular sti…
NR / R	P22392	P22392	0.524249	0.524249	0.117297	0.160783	88	P22392	NME2	Nucleoside diphosphate kinase B	NDKB_HUMAN	8	43.8185	1.43818	P	R	ruffle,extracellular region,nucleus,cytoplasm,cytosol,intermediate filament,lamellipodium,mitochondrial membrane,secretory granule lumen,myelin sheath,perinuclear region of cytoplasm,extracellular exosome,cell periphery,ficolin-1-rich granule lumen,focal adhesion	DNA binding,transcription factor activity, sequence-specific DNA binding,nucleoside diphosphate kinase activity,protein histidine kinase activity,protein serine/threonine kinase activity,fatty acid binding,protein binding,ATP binding,drug binding,intermediate filament binding,enzyme binding,metal ion binding,transcription coactivator activity,GDP binding,G-quadruplex DNA binding	negative regulation of myeloid leukocyte differentiation,nucleoside diphosphate phosphorylation,GTP biosynthetic process,UTP biosynthetic process,CTP biosynthetic process,transcription, DNA-templated,regulation of transcription, DNA-templated,cell adhesion,integrin-mediated signaling pathway,nucleoside triphosphate biosynthetic process,positive regulation of neuron projection development,nucleoba…
NR / R	O75131	O75131	0.523238	0.523238	0.794065	0.524572	48	O75131	CPNE3	Copine-3	CPNE3_HUMAN	6	43.7177	1.43718	P	R	nucleus,nucleolus,cytoplasm,mitochondrion,cytosol,plasma membrane,focal adhesion,cell junction,azurophil granule membrane,extracellular exosome	RNA binding,protein serine/threonine kinase activity,transporter activity,protein binding,calcium-dependent phospholipid binding,receptor tyrosine kinase binding,calcium-dependent protein binding	protein phosphorylation,lipid metabolic process,vesicle-mediated transport,positive regulation of cell migration,ERBB2 signaling pathway,neutrophil degranulation,glycerophospholipid biosynthetic process,cellular response to calcium ion,cellular response to growth factor stimulus
NR / R	Q9Y3I0	Q9Y3I0	0.521731	0.521731	0.622733	0.464722	40	Q9Y3I0	RTCB	tRNA-splicing ligase RtcB homolog	RTCB_HUMAN	6	43.5677	1.43568	P	R	nucleus,nuclear envelope,nucleoplasm,cytoplasm,endoplasmic reticulum membrane,cytosol,intracellular membrane-bounded organelle,tRNA-splicing ligase complex	RNA binding,RNA ligase (ATP) activity,protein binding,ATP binding,vinculin binding,metal ion binding	in utero embryonic development,placenta development,tRNA splicing, via endonucleolytic cleavage and ligation,tRNA exon ligation utilizing 2',3' cyclic phosphate of 5'-exon as source of linkage phosphate
NR / R	Q58FF6	Q58FF6	0.521705	0.521705	0.639398	0.471619	16	Q58FF6	HSP90AB4P	Putative heat shock protein HSP 90-beta 4	H90B4_HUMAN	2	43.5651	1.43565	P	R	cytoplasm,cytosol	ATP binding,unfolded protein binding,protein kinase binding,protein binding	protein folding,response to stress,negative regulation of proteasomal protein catabolic process,regulation of cellular protein localization
NR / R	P41250	P41250	0.519324	0.519324	0.904337	0.559143	56	P41250	GARS	Glycine--tRNA ligase	GARS_HUMAN	7	43.3283	1.43328	P	R	cytoplasm,mitochondrial matrix,cytosol,secretory granule,axon,extracellular exosome,mitochondrion	bis(5'-nucleosyl)-tetraphosphatase (asymmetrical) activity,glycine-tRNA ligase activity,ATP binding,protein dimerization activity,protein binding,identical protein binding	tRNA aminoacylation for protein translation,glycyl-tRNA aminoacylation,diadenosine tetraphosphate biosynthetic process,mitochondrial glycyl-tRNA aminoacylation
NR / R	P09960	P09960	0.516582	0.516582	0.616787	0.462476	96	P09960	LTA4H	Leukotriene A-4 hydrolase	LKHA4_HUMAN	13	43.0562	1.43056	P	R	extracellular region,nucleus,nucleoplasm,cytoplasm,cytosol,extracellular exosome,tertiary granule lumen,ficolin-1-rich granule lumen	RNA binding,aminopeptidase activity,epoxide hydrolase activity,leukotriene-A4 hydrolase activity,protein binding,peptidase activity,zinc ion binding,peptide binding,metalloaminopeptidase activity	proteolysis,leukotriene metabolic process,leukotriene biosynthetic process,peptide catabolic process,neutrophil degranulation,cellular protein metabolic process,long-chain fatty acid biosynthetic process,cellular lipid metabolic process
NR / R	Q07020	Q07020	0.51552	0.51552	0.733437	0.504454	32	Q07020	RPL18	60S ribosomal protein L18	RL18_HUMAN	5	42.9509	1.42951	P	R	nucleus,nucleolus,endoplasmic reticulum,cytosol,focal adhesion,membrane,cytosolic large ribosomal subunit,rough endoplasmic reticulum,polysomal ribosome	RNA binding,structural constituent of ribosome	nuclear-transcribed mRNA catabolic process, nonsense-mediated decay,rRNA processing,translation,translational initiation,SRP-dependent cotranslational protein targeting to membrane,viral transcription,cytoplasmic translation
NR / R	P40763	P40763	0.514723	0.514723	0.968605	0.576297	24	P40763	STAT3	Signal transducer and activator of transcription 3	STAT3_HUMAN	5	42.872	1.42872	P	R	nuclear chromatin,nucleus,nucleoplasm,cytoplasm,mitochondrial inner membrane,cytosol,plasma membrane,RNA polymerase II transcription factor complex,transcription factor complex,postsynaptic density,Requires Ontology,glutamatergic synapse	RNA polymerase II core promoter proximal region sequence-specific DNA binding,transcriptional activator activity, RNA polymerase II core promoter proximal region sequence-specific binding,RNA polymerase II repressing transcription factor binding,transcriptional activator activity, RNA polymerase II transcription regulatory region sequence-specific binding,DNA binding,transcription factor activity…	negative regulation of transcription from RNA polymerase II promoter,temperature homeostasis,eye photoreceptor cell differentiation,regulation of transcription, DNA-templated,regulation of transcription from RNA polymerase II promoter,protein import into nucleus,movement of cell or subcellular component,acute-phase response,inflammatory response,signal transduction,JAK-STAT cascade,nervous system…
NR / R	P02768	P02768	0.51453	0.51453	0.0109449	0.0264073	576	P02768	ALB	Serum albumin	ALBU_HUMAN	51	42.8529	1.42853	P	R	extracellular region,extracellular space,nucleus,endoplasmic reticulum,Golgi apparatus,platelet alpha granule lumen,myelin sheath,protein complex,extracellular exosome,blood microparticle,endoplasmic reticulum lumen,macromolecular complex	DNA binding,fatty acid binding,copper ion binding,protein binding,drug binding,toxic substance binding,antioxidant activity,pyridoxal phosphate binding,identical protein binding,chaperone binding,oxygen binding,Requires Ontology	retina homeostasis,platelet degranulation,transport,receptor-mediated endocytosis,cellular response to starvation,bile acid and bile salt transport,hemolysis by symbiont of host erythrocytes,lipoprotein metabolic process,negative regulation of apoptotic process,negative regulation of programmed cell death,sodium-independent organic anion transport,maintenance of mitochondrion location,cellular ox…
NR / R	P00403	P00403	0.514376	0.514376	0.585079	0.448765	40	P00403	MT-CO2	Cytochrome c oxidase subunit 2	COX2_HUMAN	4	42.8376	1.42838	P	R	mitochondrion,mitochondrial inner membrane,mitochondrial respiratory chain complex IV,membrane,integral component of membrane,respiratory chain complex IV,extracellular exosome	cytochrome-c oxidase activity,copper ion binding,protein binding	mitochondrial electron transport, cytochrome c to oxygen,ATP synthesis coupled electron transport,hydrogen ion transmembrane transport,lactation,response to cold,positive regulation of hydrogen peroxide biosynthetic process,positive regulation of necrotic cell death,positive regulation of ATP biosynthetic process
NR / R	P62328	P62328	0.512313	0.512313	0.976923	0.578341	16	P62328	TMSB4X	Thymosin beta-4	TYB4_HUMAN	1	42.6335	1.42633	P	R	extracellular region,extracellular space,intracellular,nucleus,cytoplasm,cytosol,cytoskeleton,platelet alpha granule lumen	RNA binding,actin monomer binding,protein binding,enzyme binding	platelet degranulation,actin filament organization,cytoplasmic sequestering of NF-kappaB,negative regulation of NF-kappaB transcription factor activity,tumor necrosis factor-mediated signaling pathway,sequestering of actin monomers,positive regulation of blood vessel endothelial cell migration,regulation of inflammatory response,regulation of NIK/NF-kappaB signaling,negative regulation of NIK/NF-…
NR / R	P43243	P43243	0.511983	0.511983	0.162724	0.200721	48	P43243	MATR3	Matrin-3	MATR3_HUMAN	5	42.6008	1.42601	P	R	nuclear inner membrane,membrane,nuclear matrix	RNA binding,structural molecule activity,protein binding,zinc ion binding,miRNA binding,identical protein binding	posttranscriptional regulation of gene expression,activation of innate immune response,innate immune response
NR / R	P07195	P07195	0.511752	0.511752	0.831132	0.535888	128	P07195	LDHB	L-lactate dehydrogenase B chain	LDHB_HUMAN	15	42.5781	1.42578	P	R	cytoplasm,mitochondrion,cytosol,membrane,myelin sheath,membrane raft,extracellular exosome	L-lactate dehydrogenase activity,protein binding,kinase binding,identical protein binding,NAD binding	carbohydrate metabolic process,lactate metabolic process,pyruvate metabolic process,NAD metabolic process,oxidation-reduction process
NR / R	P35268	P35268	0.510395	0.510395	0.204283	0.233792	16	P35268	RPL22	60S ribosomal protein L22	RL22_HUMAN	2	42.444	1.42444	P	R	nucleus,cytoplasm,cytosol,focal adhesion,cytosolic large ribosomal subunit,intracellular ribonucleoprotein complex,extracellular matrix,extracellular exosome,ribonucleoprotein complex	RNA binding,structural constituent of ribosome,protein binding,heparin binding	nuclear-transcribed mRNA catabolic process, nonsense-mediated decay,cytoplasmic translation,rRNA processing,translation,translational initiation,SRP-dependent cotranslational protein targeting to membrane,viral transcription,alpha-beta T cell differentiation
NR / R	O60610	O60610	0.510239	0.510239	0.790297	0.523558	8	O60610	DIAPH1	Protein diaphanous homolog 1	DIAP1_HUMAN	3	42.4286	1.42429	P	R	microtubule organizing center,cytosol,plasma membrane,secretory granule membrane,ruffle membrane,mitotic spindle,ficolin-1-rich granule membrane,nucleus,cytoplasm	RNA binding,actin binding,receptor binding,protein binding,Rho GTPase binding,ion channel binding	cytoskeleton organization,sensory perception of sound,regulation of cell shape,actin filament polymerization,positive regulation of cell migration,regulation of microtubule-based process,protein localization to microtubule,neutrophil degranulation,regulation of release of sequestered calcium ion into cytosol,cellular response to histamine,regulation of cell motility,actin cytoskeleton organizatio…
NR / R	O95810	O95810	0.508962	0.508962	0.573727	0.445071	24	O95810	CAVIN2	Caveolae-associated protein 2	CAVN2_HUMAN	4	42.3026	1.42303	P	R	cytoplasm,cytosol,caveola,membrane raft,nucleoplasm,plasma membrane,actin cytoskeleton	phosphatidylserine binding,protein kinase C binding,protein binding,phospholipid binding	membrane tubulation
NR / R	Q12765	Q12765	0.507791	0.507791	0.629017	0.467415	24	Q12765	SCRN1	Secernin-1	SCRN1_HUMAN	3	42.1872	1.42187	P	R	nucleus,cytoplasm,nuclear membrane	molecular_function,protein binding,dipeptidase activity	proteolysis,exocytosis
NR / R	P13797	P13797	0.507237	0.507237	0.00298059	0.00906845	152	P13797	PLS3	Plastin-3	PLST_HUMAN	18	42.1325	1.42133	P	R	cytoplasm,cytosol,actin filament,plasma membrane,actin filament bundle	calcium ion binding,actin filament binding	actin filament bundle assembly,actin filament network formation,actin crosslink formation,bone development
NR / R	O14975	O14975	0.50719	0.50719	0.143816	0.184672	64	O14975	SLC27A2	Very long-chain acyl-CoA synthetase	S27A2_HUMAN	8	42.1279	1.42128	P	R	mitochondrion,peroxisomal membrane,integral component of peroxisomal membrane,endoplasmic reticulum lumen,endoplasmic reticulum membrane,plasma membrane,integral component of endoplasmic reticulum membrane,specific granule membrane,extracellular exosome,cytosol,endoplasmic reticulum	long-chain fatty acid-CoA ligase activity,receptor binding,ATP binding,fatty acid transporter activity,enzyme binding,very long-chain fatty acid-CoA ligase activity,phytanate-CoA ligase activity,pristanate-CoA ligase activity,decanoate--CoA ligase activity,long-chain fatty acid transporter activity	fatty acid alpha-oxidation,long-chain fatty acid metabolic process,fatty acid beta-oxidation,bile acid biosynthetic process,very long-chain fatty acid catabolic process,neutrophil degranulation,long-chain fatty acid import,methyl-branched fatty acid metabolic process,protein targeting to peroxisome
NR / R	Q9C005	Q9C005	0.506561	0.506561	0.082029	0.12544	8	Q9C005	DPY30	Protein dpy-30 homolog	DPY30_HUMAN	2	42.066	1.42066	P	R	chromosome, telomeric region,nucleus,nucleoplasm,Golgi apparatus,trans-Golgi network,histone methyltransferase complex,MLL3/4 complex,Set1C/COMPASS complex	protein binding,histone-lysine N-methyltransferase activity,identical protein binding,protein homodimerization activity,histone methyltransferase activity (H3-K4 specific)	chromatin silencing at telomere,transcription, DNA-templated,endosomal transport,histone H3-K4 methylation,regulation of megakaryocyte differentiation
NR / R	P46940	P46940	0.506011	0.506011	0.0021582	0.00687399	304	P46940	IQGAP1	Ras GTPase-activating-like protein IQGAP1	IQGA1_HUMAN	39	42.0118	1.42012	P	R	ruffle,nucleus,cytoplasm,cytosol,microtubule,actin filament,plasma membrane,focal adhesion,lateral plasma membrane,axon,growth cone,midbody,secretory granule membrane,extrinsic component of cytoplasmic side of plasma membrane,slit diaphragm,cytoplasmic ribonucleoprotein granule,neuron projection,protein complex,membrane raft,extracellular exosome,actin cytoskeleton,microtubule cytoskeleton	GTPase inhibitor activity,GTPase activator activity,calcium ion binding,protein binding,calmodulin binding,phosphatidylinositol-3,4,5-trisphosphate binding,protein kinase binding,protein phosphatase binding,protein domain specific binding,protein complex binding,protein serine/threonine kinase activator activity,S100 protein binding,cadherin binding,Rac GTPase binding,mitogen-activated protein ki…	regulation of cytokine production,signal transduction,epidermal growth factor receptor signaling pathway,fibroblast growth factor receptor signaling pathway,negative regulation of GTPase activity,negative regulation of dephosphorylation,cellular response to platelet-derived growth factor stimulus,neutrophil degranulation,positive regulation of MAP kinase activity,positive regulation of GTPase act…
NR / R	Q14195	Q14195	0.505717	0.505717	0.886133	0.554933	24	Q14195	DPYSL3	Dihydropyrimidinase-related protein 3	DPYL3_HUMAN	7	41.9828	1.41983	P	R	extracellular space,cytosol,lamellipodium,growth cone,filamentous actin,cell body,exocytic vesicle,synapse	protein binding,hydrolase activity, acting on carbon-nitrogen (but not peptide) bonds,SH3 domain binding,filamin binding,chondroitin sulfate binding	positive regulation of neuron projection development,negative regulation of neuron projection development,negative regulation of cell migration,neuron development,response to axon injury,actin filament bundle assembly,protein homooligomerization,positive regulation of filopodium assembly,actin crosslink formation,cellular response to cytokine stimulus
NR / R	Q15366	Q15366	0.505536	0.505536	0.545473	0.433495	80	Q15366	PCBP2	Poly(rC)-binding protein 2	PCBP2_HUMAN	10	41.965	1.41965	P	R	nucleus,nucleoplasm,cytoplasm,cytosol,focal adhesion,membrane,intracellular ribonucleoprotein complex,extracellular exosome	RNA binding,protein binding,enzyme binding,ubiquitin protein ligase binding,C-rich single-stranded DNA binding	mRNA splicing, via spliceosome,gene expression,mRNA metabolic process,negative regulation of type I interferon production,viral RNA genome replication,proteasome-mediated ubiquitin-dependent protein catabolic process,innate immune response,negative regulation of defense response to virus,defense response to virus,IRES-dependent viral translational initiation,RNA metabolic process
NR / R	O95399	O95399	0.50505	0.50505	0.511778	0.417305	8	O95399	UTS2	Urotensin-2	UTS2_HUMAN	1	41.9173	1.41917	P	R	extracellular region,extracellular space,cell	receptor binding,hormone activity	response to hypoxia,negative regulation of glomerular filtration,muscle contraction,positive regulation of cytosolic calcium ion concentration,chemical synaptic transmission,regulation of blood pressure,negative regulation of heart rate,positive regulation of heart rate,positive regulation of fibroblast migration,positive regulation of circadian sleep/wake cycle, wakefulness,positive regulation o…
NR / R	Q01740	Q01740	0.504509	0.504509	0.154426	0.193758	64	Q01740	FMO1	Dimethylaniline monooxygenase [N-oxide-forming] 1	FMO1_HUMAN	8	41.864	1.41864	P	R	endoplasmic reticulum lumen,endoplasmic reticulum membrane,integral component of membrane,organelle membrane	monooxygenase activity,N,N-dimethylaniline monooxygenase activity,protein binding,flavin adenine dinucleotide binding,NADP binding	organic acid metabolic process,xenobiotic metabolic process,response to osmotic stress,toxin metabolic process,drug metabolic process,response to lipopolysaccharide,NADPH oxidation
NR / R	Q12912	Q12912	0.503197	0.503197	0.346164	0.330283	16	Q12912	LRMP	Lymphoid-restricted membrane protein	LRMP_HUMAN	2	41.7351	1.41735	P	R	spindle pole,nuclear envelope,chromosome,endoplasmic reticulum membrane,microtubule organizing center,plasma membrane,integral component of plasma membrane,membrane,integral component of membrane,azurophil granule membrane		vesicle targeting,vesicle fusion,single fertilization,neutrophil degranulation
NR / R	P13693	P13693	0.503073	0.503073	0.688123	0.490273	24	P13693	TPT1	Translationally-controlled tumor protein	TCTP_HUMAN	3	41.7229	1.41723	P	R	extracellular space,nucleus,cytoplasm,multivesicular body,cytosol,extracellular exosome,tubulin complex,spindle pole,cytoplasmic microtubule	RNA binding,calcium ion binding,protein binding,microtubule binding	calcium ion transport,cellular calcium ion homeostasis,response to virus,cell differentiation,regulation of apoptotic process,negative regulation of apoptotic process,negative regulation of intrinsic apoptotic signaling pathway in response to DNA damage
NR / R	P54727	P54727	0.499413	0.499413	0.801747	0.526363	64	P54727	RAD23B	UV excision repair protein RAD23 homolog B	RD23B_HUMAN	8	41.3638	1.41364	P	R	proteasome complex,nucleus,nucleoplasm,cytosol,XPC complex	damaged DNA binding,single-stranded DNA binding,protein binding,polyubiquitin binding,ubiquitin binding,proteasome binding	nucleotide-excision repair, DNA damage recognition,nucleotide-excision repair, DNA duplex unwinding,nucleotide-excision repair,nucleotide-excision repair, preincision complex assembly,protein folding,spermatogenesis,protein deubiquitination,regulation of proteasomal ubiquitin-dependent protein catabolic process,proteasome-mediated ubiquitin-dependent protein catabolic process,embryonic organ deve…
NR / R	P62314	P62314	0.499045	0.499045	0.935979	0.567292	24	P62314	SNRPD1	Small nuclear ribonucleoprotein Sm D1	SMD1_HUMAN	2	41.3278	1.41328	P	R	commitment complex,nucleus,nucleoplasm,U5 snRNP,U1 snRNP,U2 snRNP,U4 snRNP,U12-type spliceosomal complex,cytosol,small nuclear ribonucleoprotein complex,methylosome,pICln-Sm protein complex,SMN-Sm protein complex,prespliceosome,precatalytic spliceosome,catalytic step 2 spliceosome,spliceosomal tri-snRNP complex,U4/U6 x U5 tri-snRNP complex,U2-type precatalytic spliceosome,U2-type catalytic step 2…	RNA binding,protein binding,U1 snRNP binding	spliceosomal complex assembly,spliceosomal snRNP assembly,mRNA splicing, via spliceosome,RNA splicing,nuclear import
NR / R	Q99735	Q99735	0.498904	0.498904	0.950412	0.570868	8	Q99735	MGST2	Microsomal glutathione S-transferase 2	MGST2_HUMAN	1	41.3139	1.41314	P	R	nuclear envelope,endoplasmic reticulum,endoplasmic reticulum membrane,plasma membrane,integral component of membrane,organelle membrane,intracellular membrane-bounded organelle,membrane	glutathione transferase activity,leukotriene-C4 synthase activity,glutathione peroxidase activity,protein binding,enzyme activator activity	glutathione biosynthetic process,xenobiotic metabolic process,response to organonitrogen compound,leukotriene biosynthetic process,response to lipopolysaccharide,positive regulation of catalytic activity,cellular oxidant detoxification,glutathione derivative biosynthetic process,lipid metabolic process,membrane lipid catabolic process,positive regulation of inflammatory response
NR / R	Q9UHB6	Q9UHB6	0.497869	0.497869	0.800804	0.526158	24	Q9UHB6	LIMA1	LIM domain and actin-binding protein 1	LIMA1_HUMAN	5	41.2126	1.41213	P	R	stress fiber,cytoplasm,brush border,focal adhesion,actin cytoskeleton,cleavage furrow,ruffle,cytosol,plasma membrane,brush border membrane	actin monomer binding,protein binding,zinc ion binding,cadherin binding,actin filament binding,metal ion binding	negative regulation of actin filament depolymerization,ruffle organization,actin filament bundle assembly,cholesterol metabolic process,cell migration,intestinal cholesterol absorption,cholesterol homeostasis
NR / R	P08729	P08729	0.495011	0.495011	0.674683	0.484353	152	P08729	KRT7	Keratin, type II cytoskeletal 7	K2C7_HUMAN	20	40.9332	1.40933	P	R	nucleus,cytoplasm,cytosol,intermediate filament,keratin filament,extracellular exosome	structural molecule activity,protein binding	viral process,keratinization,cornification
NR / R	P07858	P07858	0.494551	0.494551	0.448365	0.386812	48	P07858	CTSB	Cathepsin B	CATB_HUMAN	6	40.8882	1.40888	P	R	extracellular region,extracellular space,intracellular,nucleolus,mitochondrion,lysosome,endolysosome lumen,melanosome,intracellular membrane-bounded organelle,perinuclear region of cytoplasm,extracellular exosome,ficolin-1-rich granule lumen,Requires Ontology	cysteine-type endopeptidase activity,serine-type endopeptidase activity,protein binding,collagen binding,peptidase activity,cysteine-type peptidase activity,proteoglycan binding	toll-like receptor signaling pathway,proteolysis,collagen catabolic process,epithelial cell differentiation,regulation of apoptotic process,neutrophil degranulation,decidualization,viral entry into host cell,regulation of catalytic activity,proteolysis involved in cellular protein catabolic process,cellular response to thyroid hormone stimulus
NR / R	P21980	P21980	0.493655	0.493655	0.0100212	0.0245843	184	P21980	TGM2	Protein-glutamine gamma-glutamyltransferase 2	TGM2_HUMAN	26	40.8008	1.40801	P	R	mitochondrion,endoplasmic reticulum,cytosol,focal adhesion,extracellular matrix,intrinsic component of plasma membrane,extracellular exosome,Requires Ontology	protein-glutamine gamma-glutamyltransferase activity,protein binding,GTP binding,protein domain specific binding,metal ion binding	blood vessel remodeling,isopeptide cross-linking via N6-(L-isoglutamyl)-L-lysine,negative regulation of endoplasmic reticulum calcium ion concentration,positive regulation of apoptotic process,positive regulation of I-kappaB kinase/NF-kappaB signaling,apoptotic cell clearance,positive regulation of cell adhesion,positive regulation of smooth muscle cell proliferation,positive regulation of inflam…
NR / R	P78371	P78371	0.493133	0.493133	0.248845	0.268062	112	P78371	CCT2	T-complex protein 1 subunit beta	TCPB_HUMAN	15	40.7498	1.4075	P	R	zona pellucida receptor complex,extracellular region,cytosol,chaperonin-containing T-complex,microtubule,extracellular matrix,azurophil granule lumen,myelin sheath,cell body,extracellular exosome	protein binding,ATP binding,ubiquitin protein ligase binding,protein binding involved in protein folding,unfolded protein binding	protein folding,binding of sperm to zona pellucida,positive regulation of telomere maintenance via telomerase,neutrophil degranulation,protein stabilization,chaperone mediated protein folding independent of cofactor,chaperone-mediated protein complex assembly,positive regulation of telomerase activity,scaRNA localization to Cajal body,toxin transport,positive regulation of establishment of protei…
NR / R	Q9NRY5	Q9NRY5	0.490564	0.490564	0.0307623	0.0600467	16	Q9NRY5	FAM114A2	Protein FAM114A2	F1142_HUMAN	2	40.4994	1.40499	P	R	cellular_component	purine nucleotide binding	biological_process
NR / R	P61020	P61020	0.490451	0.490451	0.72023	0.500096	32	P61020	RAB5B	Ras-related protein Rab-5B	RAB5B_HUMAN	4	40.4884	1.40488	P	R	intracellular,endosome,early endosome,plasma membrane,membrane,endocytic vesicle,secretory granule membrane,early endosome membrane,melanosome,intracellular membrane-bounded organelle,extracellular exosome,anchored component of synaptic vesicle membrane	GTPase activity,protein binding,GTP binding,GDP binding,GTP-dependent protein binding	endosome organization,protein transport,antigen processing and presentation,regulation of endocytosis,neutrophil degranulation,plasma membrane to endosome transport,membrane organization,endocytosis,intracellular protein transport,Rab protein signal transduction
NR / R	Q96AY3	Q96AY3	0.489653	0.489653	0.334891	0.323234	8	Q96AY3	FKBP10	Peptidyl-prolyl cis-trans isomerase FKBP10	FKB10_HUMAN	4	40.4107	1.40411	P	R	cytoplasm,endoplasmic reticulum lumen	peptidyl-prolyl cis-trans isomerase activity,calcium ion binding,FK506 binding	protein peptidyl-prolyl isomerization,chaperone-mediated protein folding
NR / R	P22695	P22695	0.489363	0.489363	0.968995	0.576297	120	P22695	UQCRC2	Cytochrome b-c1 complex subunit 2, mitochondrial	QCR2_HUMAN	13	40.3825	1.40382	P	R	nucleoplasm,mitochondrion,mitochondrial inner membrane,mitochondrial respiratory chain complex III,myelin sheath,extracellular exosome,mitochondrial respiratory chain complex IV,mitochondrial processing peptidase complex	metalloendopeptidase activity,protein binding,zinc ion binding,protein complex binding,macromolecular complex binding,metal ion binding,endopeptidase activity	oxidative phosphorylation,mitochondrial electron transport, ubiquinol to cytochrome c,protein processing involved in protein targeting to mitochondrion,aerobic respiration,response to drug
NR / R	P34897	P34897	0.489296	0.489296	0.339376	0.326032	48	P34897	SHMT2	Serine hydroxymethyltransferase, mitochondrial	GLYM_HUMAN	6	40.376	1.40376	P	R	nucleus,cytoplasm,mitochondrion,mitochondrial inner membrane,mitochondrial intermembrane space,mitochondrial matrix,microtubule cytoskeleton,mitochondrial nucleoid,extracellular exosome,BRISC complex	chromatin binding,glycine hydroxymethyltransferase activity,protein binding,L-allo-threonine aldolase activity,amino acid binding,pyridoxal phosphate binding,identical protein binding,serine binding,cobalt ion binding,zinc ion binding	glycine metabolic process,L-serine metabolic process,L-serine biosynthetic process,one-carbon metabolic process,positive regulation of cell proliferation,glycine biosynthetic process from serine,response to type I interferon,tetrahydrofolate interconversion,tetrahydrofolate metabolic process,folic acid metabolic process,protein tetramerization,protein homotetramerization,protein K63-linked deubiq…
NR / R	Q9H4G4	Q9H4G4	0.489114	0.489114	0.192789	0.225323	8	Q9H4G4	GLIPR2	Golgi-associated plant pathogenesis-related protein 1	GAPR1_HUMAN	1	40.3582	1.40358	P	R	Golgi membrane,extracellular exosome,extracellular space	protein homodimerization activity	positive regulation of epithelial cell migration,positive regulation of epithelial to mesenchymal transition,positive regulation of ERK1 and ERK2 cascade
NR / R	P61077;P62837	P61077;P62837	0.488231	0.488231	0.847129	0.542149	16	P61077;P62837	UBE2D3;UBE2D2	Ubiquitin-conjugating enzyme E2 D3;Ubiquitin-conjugating enzyme E2 D2	UB2D3_HUMAN;UB2D2_HUMAN	2	40.2723	1.40272	P	R	nucleoplasm,cytosol,plasma membrane,endosome membrane,extracellular exosome,ubiquitin ligase complex;ubiquitin ligase complex,nucleoplasm,cytosol,protein complex,extracellular exosome,macromolecular complex	ubiquitin-protein transferase activity,protein binding,ATP binding,ubiquitin conjugating enzyme activity,ubiquitin protein ligase binding;ubiquitin-protein transferase activity,protein binding,ATP binding,ubiquitin conjugating enzyme activity,ubiquitin protein ligase binding	negative regulation of transcription from RNA polymerase II promoter,protein polyubiquitination,DNA repair,cellular protein modification process,ubiquitin-dependent protein catabolic process,protein monoubiquitination,apoptotic process,protein ubiquitination,BMP signaling pathway,TRIF-dependent toll-like receptor signaling pathway,proteasome-mediated ubiquitin-dependent protein catabolic process,…
NR / R	Q52LJ0	Q52LJ0	0.486755	0.486755	0.9147	0.561847	32	Q52LJ0	FAM98B	Protein FAM98B	FA98B_HUMAN	4	40.1289	1.40129	P	R	nucleus,nucleoplasm,cytoplasm,intracellular membrane-bounded organelle,tRNA-splicing ligase complex	RNA binding,protein binding,protein methyltransferase activity,identical protein binding	tRNA splicing, via endonucleolytic cleavage and ligation,protein methylation,positive regulation of cell proliferation,positive regulation of gene expression
NR / R	Q6NUK1	Q6NUK1	0.486288	0.486288	0.466673	0.395746	32	Q6NUK1	SLC25A24	Calcium-binding mitochondrial carrier protein SCaMC-1	SCMC1_HUMAN	5	40.0836	1.40084	P	R	mitochondrion,mitochondrial inner membrane,integral component of membrane	ATP transmembrane transporter activity,calcium ion binding,ADP transmembrane transporter activity	mitochondrial transport,regulation of cell death,ADP transport,ATP transport,cellular response to oxidative stress,transmembrane transport,cellular response to calcium ion
NR / R	Q13011	Q13011	0.485208	0.485208	0.0476404	0.0835201	104	Q13011	ECH1	Delta(3,5)-Delta(2,4)-dienoyl-CoA isomerase, mitochondrial	ECH1_HUMAN	11	39.9787	1.39979	P	R	mitochondrion,peroxisome,membrane,extracellular exosome,peroxisomal matrix,cytosol	receptor binding,protein binding,isomerase activity,delta3,5-delta2,4-dienoyl-CoA isomerase activity	fatty acid beta-oxidation,protein targeting to peroxisome
[truncated: 1,434 more rows]

## Sheet: (B) NR vs. N
Comparison (group1/group2)	Group	ProteinGroups	AVG Log2 Ratio	Absolute AVG Log2 Ratio	Pvalue	Qvalue	# of Ratios	UniProtIds	Genes	ProteinDescriptions	ProteinNames	# Unique Total Peptides	% Change	Ratio	Condition Numerator	Condition Denominator	GO Cellular Component	GO Molecular Function	GO Biological Process
[truncated: 1,996 more rows]

[truncated: 2 more sheets: (C) R vs. N, (D) T vs. N]
